# Supplementary material for: meso-4,4′-Dimeth­oxy-2,2′-{[(3aR,7aS)-2,3,3a,4,5,6,7,7a-octa­hydro-1H-benz­imidazole-1,3-di­yl]bis­(methyl­ene)}diphenol
Source: Acta Crystallogr Sect E Struct Rep Online. 2013 Jun 8;69(Pt 7):o1057–8. doi: 10.1107/S1600536813015092 (PMC3772488; doi:10.1107/S1600536813015092)
Supplement: Supplementary file 1 [file e-69-o1057-sup1.cif]

##############################################################################
#                                                                            #
# This CIF contains the data in a paper accepted for publication in          #
# Acta Crystallographica Section E. It conforms to the requirements of       #
# Notes for Authors for Acta Crystallographica Section E, and has been       #
# peer reviewed under the auspices of the IUCr Commission on Journals.       #
#                                                                            #
# Full details of the Crystallographic Information File format               #
# are given in the paper "The Crystallographic Information File (CIF):       #
# a New Standard Archive File for Crystallography" by S. R. Hall, F. H.      #
# Allen and I. D. Brown [Acta Cryst. (1991), A47, 655-685].                  #
#                                                                            #
# The current version of the core CIF dictionary is obtainable from          #
# ftp://ftp.iucr.org/pub/cif_core.dic.                                       #
#                                                                            #
# Software is freely available for graphical display of the structure(s)     #
# in this CIF. For information consult the CIF software page                 #
# http://www.iucr.org/resources/cif/software.                                #
#                                                                            #
# This file may be used for bona fide research purposes within the           #
# scientific community so long as proper attribution is given to the journal # 
# article from which it was obtained.                                        #
#                                                                            #
##############################################################################
data_global
_audit_creation_method     'Jana2006 Version : 11/02/2013'
_journal_date_recd_electronic     2013-05-23
_journal_date_accepted     2013-05-31
_journal_name_full     'Acta Crystallographica, Section E'
_journal_year     2013
_journal_volume     69
_journal_issue      7
_journal_page_first     o1057
_journal_page_last     o1058
_journal_paper_category     QO
_journal_paper_doi     10.1107/S1600536813015092
_journal_coeditor_code     SJ5324
_publ_contact_author_name     'Augusto Rivera'
_publ_contact_author_address
;
Universidad Nacional de Colombia, Sede Bogot\'a, Facultad de Ciencias,
Departamento de Qu\'imica, Cra 30 No. 45-03, Bogot\'a, C\'odigo Postal 111321,
Colombia
;
_publ_contact_author_email     'ariverau@unal.edu.co'
_publ_contact_author_fax     '57-1-3165220'
_publ_contact_author_phone     '57-1-3165000'
_publ_section_title
;\
<i>meso</i>-4,4'-Dimethoxy-2,2'-{[(3a<i>R</i>,7a<i>S</i>)-2,3,3a,4,5,6,7,7a-\
octahydro-1<i>H</i>-benzimidazole-1,3-diyl]bis(methylene)}diphenol
;
_publ_section_title_footnote     .
loop_
    _publ_author_name
    _publ_author_footnote
    _publ_author_address
    'Rivera, Augusto' .
;
Universidad Nacional de Colombia, Sede Bogot\'a, Facultad de Ciencias,
Departamento de Qu\'imica, Cra 30 No. 45-03, Bogot\'a, C\'odigo Postal 111321,
Colombia
;
    'Quiroga, Diego' .
;
Universidad Nacional de Colombia, Sede Bogot\'a, Facultad de Ciencias,
Departamento de Qu\'imica, Cra 30 No. 45-03, Bogot\'a, C\'odigo Postal 111321,
Colombia
;
    'R\'ios-Motta, Jaime' .
;
Universidad Nacional de Colombia, Sede Bogot\'a, Facultad de Ciencias,
Departamento de Qu\'imica, Cra 30 No. 45-03, Bogot\'a, C\'odigo Postal 111321,
Colombia
;
    'Ku\<cerakov\'a, Monika' .
;
Institute of Physics ASCR, v.v.i.,
Na Slovance 2
182 21 Praha 8
Czech Republic
;
    'Du\<sek, Michal' .
;
Institute of Physics ASCR, v.v.i.,
Na Slovance 2
182 21 Praha 8
Czech Republic
;
_publ_section_synopsis     .
data_I
_chemical_name_systematic
;\
<i>meso</i>-4,4'-Dimethoxy-2,2'-{[(3a<i>R</i>,7a<i>S</i>)-2,3,3a,4,5,6,7,7a-\
octahydro-1<i>H</i>-benzimidazole-1,3-diyl]bis(methylene)}diphenol
;
_chemical_name_common     ?
_chemical_formula_moiety     'C23 H30 N2 O4'
_chemical_formula_sum     'C23 H30 N2 O4'
_chemical_formula_structural     ?
_chemical_formula_analytical     ?
_chemical_formula_iupac     'C23 H30 N2 O4'
_chemical_formula_weight     398.5
_chemical_melting_point     ?
_symmetry_cell_setting     orthorhombic
_symmetry_space_group_name_H-M     'P 21 21 21'
_symmetry_space_group_name_Hall     'P 2ac 2ab'
loop_
    _symmetry_equiv_pos_site_id
    _symmetry_equiv_pos_as_xyz
    1 x,y,z
    2 -x+1/2,-y,z+1/2
    3 -x,y+1/2,-z+1/2
    4 x+1/2,-y+1/2,-z
_cell_length_a     6.4135(3)
_cell_length_b     11.4099(6)
_cell_length_c     27.8249(14)
_cell_angle_alpha     90
_cell_angle_beta     90
_cell_angle_gamma     90
_cell_volume     2036.15(18)
_cell_formula_units_Z     4
_cell_measurement_reflns_used     3881
_cell_measurement_theta_min     4.18
_cell_measurement_theta_max     66.96
_cell_measurement_temperature     120.00(10)
_cell_special_details     ?
_exptl_crystal_description     'polygon shape'
_exptl_crystal_colour     'white'
_exptl_crystal_size_max     0.206
_exptl_crystal_size_mid     0.131
_exptl_crystal_size_min     0.13
_exptl_crystal_density_diffrn     1.2995
_exptl_crystal_density_meas     ?
_exptl_crystal_density_method     ?
_exptl_crystal_F_000     856
_exptl_absorpt_coefficient_mu     0.717
_exptl_absorpt_correction_type     multi-scan
_exptl_absorpt_process_details
;
(CrysAlis PRO; Agilent, 2010)
;
_exptl_absorpt_correction_T_min     0.341
_exptl_absorpt_correction_T_max     1
_exptl_special_details     ?
_diffrn_ambient_temperature     120
_diffrn_radiation_type     'Cu K\a'
_diffrn_radiation_wavelength     1.5418
_diffrn_radiation_source     'Enhance Ultra (Cu) X-ray Source'
_diffrn_radiation_monochromator     'mirror'
_diffrn_measurement_device_type     'Agilent Xcalibur (Atlas, Gemini ultra)'
_diffrn_measurement_device     'four-cycle diffractometer'
_diffrn_measurement_method     '\w scans'
_diffrn_detector_area_resol_mean     10.3784
_diffrn_reflns_number     5920
_diffrn_reflns_av_R_equivalents     0.0228
_diffrn_reflns_av_sigmaI/netI     0.0335
_diffrn_reflns_theta_min     3.18
_diffrn_reflns_theta_max     67.06
_diffrn_reflns_theta_full     67.06
_diffrn_measured_fraction_theta_max     0.99
_diffrn_measured_fraction_theta_full     0.99
_diffrn_reflns_limit_h_min     -7
_diffrn_reflns_limit_h_max     4
_diffrn_reflns_limit_k_min     -13
_diffrn_reflns_limit_k_max     12
_diffrn_reflns_limit_l_min     -30
_diffrn_reflns_limit_l_max     32
_diffrn_reflns_reduction_process
;
Integration of the CCD images was done by program CrysAlisPro
(Agilent Technologies, 2010). The same program was used for indexing of the
crystal shape and absorption correction.
;
_diffrn_standards_number     0
_diffrn_standards_interval_count     ?
_diffrn_standards_interval_time     ?
_diffrn_standards_decay_%     ?
loop_
    _diffrn_standard_refln_index_h
    _diffrn_standard_refln_index_k
    _diffrn_standard_refln_index_l
    ? ? ?
loop_
    _refln_index_h
    _refln_index_k
    _refln_index_l
    _refln_observed_status
    _refln_F_squared_meas
    _refln_F_squared_calc
    2 0 0 o 288.33 309.18
    4 0 0 o 16.91 7.82
    6 0 0 o 234.27 239.08
    1 1 0 o 8956.63 9686.77
    2 1 0 < -6.40 1.00
    3 1 0 o 298.02 315.25
    4 1 0 o 2674.81 2610.63
    5 1 0 < 5.43 3.98
    6 1 0 < 7.21 4.33
    7 1 0 o 210.10 201.25
    0 2 0 o 926.50 956.36
    1 2 0 o 4011.21 4284.44
    2 2 0 o 415.28 442.11
    3 2 0 o 79.96 74.71
    4 2 0 o 900.86 880.54
    5 2 0 < -4.13 0.41
    6 2 0 o 40.59 37.02
    7 2 0 < 7.55 6.76
    1 3 0 o 357.32 376.61
    2 3 0 o 196.07 240.31
    3 3 0 o 136.31 131.85
    4 3 0 o 23.67 22.82
    5 3 0 o 342.16 338.15
    6 3 0 o 134.46 130.19
    7 3 0 < 10.24 10.88
    0 4 0 < 3.77 5.79
    1 4 0 o 180.86 174.01
    2 4 0 o 208.74 210.32
    3 4 0 o 36.36 41.37
    4 4 0 o 504.26 492.18
    5 4 0 o 1514.76 1473.65
    6 4 0 < 10.60 9.88
    7 4 0 o 22.78 13.65
    1 5 0 o 299.81 263.14
    2 5 0 o 179.81 169.28
    3 5 0 o 27.65 35.35
    4 5 0 o 1322.77 1290.66
    5 5 0 < 29.64 21.81
    6 5 0 o 389.95 383.25
    7 5 0 o 454.29 427.21
    0 6 0 o 2181.06 2312.60
    1 6 0 o 887.17 873.38
    2 6 0 o 2508.43 2303.06
    3 6 0 o 11.54 7.66
    4 6 0 o 53.82 64.04
    5 6 0 o 67.23 66.04
    6 6 0 o 28.49 33.63
    1 7 0 o 57.39 62.88
    2 7 0 o 90.77 91.00
    3 7 0 o 122.10 125.78
    4 7 0 o 141.31 148.18
    5 7 0 o 278.27 281.71
    6 7 0 < 15.93 9.84
    0 8 0 o 198.16 196.60
    1 8 0 o 137.09 145.33
    2 8 0 o 387.49 407.80
    3 8 0 o 425.70 411.23
    4 8 0 o 150.17 156.66
    5 8 0 < 20.17 24.94
    6 8 0 < 7.67 5.06
    1 9 0 o 195.86 177.17
    2 9 0 o 24.47 29.52
    3 9 0 o 22.77 31.52
    4 9 0 o 46.96 44.18
    5 9 0 < 4.46 10.51
    0 10 0 o 113.46 100.57
    1 10 0 o 457.32 448.83
    2 10 0 o 1199.24 1147.64
    3 10 0 o 104.24 101.57
    4 10 0 o 47.06 37.20
    5 10 0 < 0.94 1.58
    1 11 0 o 189.24 186.51
    2 11 0 o 377.20 400.27
    3 11 0 < 10.54 7.28
    4 11 0 o 121.42 165.35
    0 12 0 o 27.66 24.27
    1 12 0 o 321.18 327.30
    2 12 0 o 201.04 184.01
    3 12 0 o 203.27 137.15
    1 0 1 o 7286.09 7453.76
    2 0 1 o 1220.77 1306.38
    3 0 1 o 402.70 424.44
    4 0 1 o 284.54 228.11
    5 0 1 o 149.90 149.66
    6 0 1 o 97.53 110.90
    7 0 1 o 437.63 460.71
    0 1 1 o 500.12 500.77
    1 1 1 o 2710.13 3003.75
    -1 1 1 o 2705.27 2997.74
    2 1 1 o 420.20 458.48
    -2 1 1 o 403.27 462.15
    3 1 1 o 1685.81 1617.29
    -3 1 1 o 1772.48 1614.82
    4 1 1 o 326.22 339.85
    -4 1 1 o 343.81 337.01
    5 1 1 o 13.72 8.85
    -5 1 1 o 15.26 8.97
    6 1 1 o 85.91 95.99
    -6 1 1 o 73.43 97.47
    7 1 1 o 25.74 41.11
    -7 1 1 o 31.18 39.87
    0 2 1 o 538.58 526.37
    1 2 1 o 265.70 275.48
    -1 2 1 o 253.81 276.61
    2 2 1 o 133.32 124.13
    -2 2 1 o 110.33 126.45
    3 2 1 < 8.97 15.48
    -3 2 1 < 1.43 15.47
    4 2 1 o 79.89 71.34
    -4 2 1 o 79.84 72.59
    5 2 1 o 321.98 298.25
    -5 2 1 o 308.05 296.57
    6 2 1 o 49.94 44.81
    -6 2 1 o 47.07 44.97
    7 2 1 o 18.40 9.14
    -7 2 1 < 8.37 9.00
    0 3 1 o 3686.15 3749.72
    1 3 1 o 1064.20 1203.23
    -1 3 1 o 1067.14 1200.23
    2 3 1 o 267.24 289.09
    -2 3 1 o 264.82 288.40
    3 3 1 o 77.63 83.28
    -3 3 1 o 65.66 84.98
    4 3 1 o 32.22 38.70
    -4 3 1 o 33.77 38.41
    5 3 1 o 431.58 424.64
    -5 3 1 o 430.81 423.81
    6 3 1 < 5.65 5.30
    -6 3 1 < 7.02 5.34
    7 3 1 < -0.99 0.40
    -7 3 1 < -10.29 0.34
    0 4 1 o 2615.63 2707.14
    1 4 1 o 381.34 421.04
    -1 4 1 o 433.81 418.67
    2 4 1 o 744.10 745.00
    -2 4 1 o 696.97 746.92
    3 4 1 o 116.39 114.61
    -3 4 1 o 119.04 116.46
    4 4 1 o 12.42 10.41
    -4 4 1 o 13.66 9.94
    5 4 1 o 157.01 168.34
    -5 4 1 o 180.24 168.42
    6 4 1 o 272.88 282.48
    -6 4 1 o 302.09 280.62
    7 4 1 o 46.74 46.56
    -7 4 1 o 51.16 47.11
    0 5 1 < 6.04 0.00
    1 5 1 o 90.47 66.90
    -1 5 1 o 103.84 67.35
    2 5 1 o 772.52 787.88
    -2 5 1 o 799.95 792.18
    3 5 1 o 125.29 114.99
    -3 5 1 o 129.87 113.76
    4 5 1 o 527.96 538.96
    -4 5 1 o 529.09 541.52
    5 5 1 o 756.78 706.90
    -5 5 1 o 762.91 709.86
    6 5 1 o 587.63 542.73
    -6 5 1 o 592.37 542.55
    7 5 1 o 66.63 50.34
    -7 5 1 o 47.15 50.82
    0 6 1 < 9.02 5.94
    1 6 1 o 821.70 813.46
    -1 6 1 o 901.17 812.74
    2 6 1 o 1302.79 1179.40
    -2 6 1 o 1316.74 1184.70
    3 6 1 o 347.04 333.89
    -3 6 1 o 331.98 335.11
    4 6 1 o 372.79 350.52
    -4 6 1 o 377.42 347.92
    5 6 1 o 575.85 531.10
    -5 6 1 o 518.88 533.07
    6 6 1 o 157.13 148.96
    -6 6 1 o 144.02 147.81
    0 7 1 o 110.67 123.63
    1 7 1 o 311.48 306.19
    -1 7 1 o 320.09 304.75
    2 7 1 o 279.60 284.60
    -2 7 1 o 267.36 283.28
    3 7 1 o 159.32 152.51
    -3 7 1 o 146.11 149.23
    4 7 1 < 15.39 18.41
    -4 7 1 < 18.44 18.72
    5 7 1 < 11.43 14.20
    -5 7 1 < 18.40 14.70
    6 7 1 o 39.45 32.60
    -6 7 1 o 38.87 31.88
    0 8 1 o 187.66 207.23
    1 8 1 o 47.17 53.29
    -1 8 1 o 45.47 51.27
    2 8 1 < 4.95 3.34
    -2 8 1 < 5.02 3.46
    3 8 1 o 178.44 166.44
    -3 8 1 o 188.21 168.04
    4 8 1 o 201.96 198.76
    -4 8 1 o 186.66 196.01
    5 8 1 o 44.96 46.18
    -5 8 1 o 50.01 46.02
    6 8 1 < 4.42 4.39
    -6 8 1 < 8.20 4.51
    0 9 1 o 29.59 32.67
    1 9 1 < 11.04 19.00
    -1 9 1 < 10.83 18.45
    2 9 1 o 254.76 254.78
    -2 9 1 o 256.81 252.34
    3 9 1 o 79.02 81.33
    -3 9 1 o 82.41 82.35
    4 9 1 o 69.06 90.76
    -4 9 1 o 64.48 91.01
    5 9 1 o 63.13 67.97
    -5 9 1 o 56.29 67.60
    0 10 1 o 942.60 949.49
    1 10 1 o 1689.01 1653.57
    -1 10 1 o 1715.31 1649.31
    2 10 1 o 169.84 197.26
    -2 10 1 o 183.35 196.16
    3 10 1 o 53.87 44.97
    -3 10 1 o 47.54 45.10
    4 10 1 o 151.35 161.62
    -4 10 1 o 159.18 163.08
    5 10 1 o 42.21 33.75
    -5 10 1 o 47.24 33.06
    0 11 1 o 421.88 406.18
    1 11 1 o 41.57 43.14
    -1 11 1 o 39.81 42.99
    2 11 1 o 644.31 648.86
    -2 11 1 o 648.61 650.89
    3 11 1 o 44.20 60.32
    -3 11 1 o 56.92 59.93
    4 11 1 o 68.15 63.84
    -4 11 1 o 68.12 64.70
    0 12 1 < 2.51 3.54
    1 12 1 o 166.76 165.32
    -1 12 1 o 158.16 165.49
    -2 12 1 < -1.52 0.36
    -3 12 1 o 165.89 142.62
    0 0 2 o 571.89 533.72
    1 0 2 o 8589.73 8959.72
    2 0 2 o 6918.50 7114.14
    3 0 2 o 1346.40 1248.89
    4 0 2 o 406.33 391.19
    5 0 2 o 57.48 61.15
    6 0 2 < 11.11 6.24
    7 0 2 < 6.10 0.01
    0 1 2 o 2157.66 2066.17
    1 1 2 o 159.71 194.44
    -1 1 2 o 162.62 198.45
    2 1 2 o 337.83 361.64
    -2 1 2 o 322.75 364.67
    3 1 2 o 2818.15 2752.31
    -3 1 2 o 2934.74 2757.49
    4 1 2 o 129.94 127.09
    -4 1 2 o 139.18 128.46
    5 1 2 o 262.04 241.65
    -5 1 2 o 254.43 238.36
    6 1 2 < 6.56 9.06
    -6 1 2 < 8.52 8.94
    7 1 2 o 12.98 14.48
    -7 1 2 o 12.84 14.32
    0 2 2 o 697.03 671.34
    1 2 2 o 275.45 311.72
    -1 2 2 o 267.91 315.59
    2 2 2 o 637.93 655.70
    -2 2 2 o 618.82 655.63
    3 2 2 o 98.99 83.89
    -3 2 2 o 88.29 84.09
    4 2 2 o 181.76 199.34
    -4 2 2 o 183.93 197.75
    5 2 2 o 95.09 95.25
    -5 2 2 o 95.14 94.38
    6 2 2 o 100.93 99.52
    -6 2 2 o 102.65 101.17
    7 2 2 o 20.53 20.21
    -7 2 2 o 16.58 19.12
    0 3 2 o 6963.63 7202.92
    1 3 2 o 2118.88 2308.72
    -1 3 2 o 2096.68 2304.16
    2 3 2 o 163.45 185.07
    -2 3 2 o 138.96 187.50
    3 3 2 o 111.10 86.23
    -3 3 2 o 66.46 85.28
    4 3 2 o 285.01 288.61
    -4 3 2 o 298.87 288.01
    5 3 2 o 111.69 106.21
    -5 3 2 o 106.22 105.29
    6 3 2 o 109.76 102.78
    -6 3 2 o 98.84 102.65
    7 3 2 < 7.09 6.70
    -7 3 2 < 8.07 6.79
    0 4 2 o 533.07 504.17
    1 4 2 o 1703.21 1702.92
    -1 4 2 o 1682.76 1715.58
    2 4 2 o 1344.32 1320.06
    -2 4 2 o 1324.97 1318.77
    3 4 2 o 50.98 63.17
    -3 4 2 o 58.63 64.63
    4 4 2 o 1596.96 1652.83
    -4 4 2 o 1567.43 1643.70
    5 4 2 o 648.13 625.45
    -5 4 2 o 665.45 628.97
    6 4 2 < 5.74 3.51
    -6 4 2 < 5.36 3.57
    7 4 2 o 99.10 103.01
    -7 4 2 o 95.50 102.49
    0 5 2 o 140.43 130.75
    1 5 2 o 799.32 794.35
    -1 5 2 o 801.06 791.76
    2 5 2 o 866.28 799.29
    -2 5 2 o 866.60 798.10
    3 5 2 o 59.38 57.03
    -3 5 2 o 57.12 57.57
    4 5 2 o 431.19 406.34
    -4 5 2 o 428.73 402.84
    5 5 2 o 2082.05 2006.43
    -5 5 2 o 2161.69 2007.56
    6 5 2 o 176.18 164.92
    -6 5 2 o 153.31 164.42
    7 5 2 < 2.17 9.34
    -7 5 2 < 0.43 9.18
    0 6 2 o 403.19 341.92
    1 6 2 o 735.79 768.28
    -1 6 2 o 797.72 775.21
    2 6 2 o 163.49 161.65
    -2 6 2 o 164.18 164.71
    3 6 2 o 954.44 892.97
    -3 6 2 o 938.52 887.78
    4 6 2 o 325.08 329.42
    -4 6 2 o 314.12 325.82
    5 6 2 o 195.41 206.92
    -5 6 2 o 221.82 206.84
    6 6 2 o 172.87 164.86
    -6 6 2 o 175.47 163.60
    0 7 2 o 13.87 9.22
    1 7 2 o 794.32 787.08
    -1 7 2 o 819.15 785.58
    2 7 2 o 23.95 29.43
    -2 7 2 o 29.47 29.25
    3 7 2 < 2.94 1.56
    -3 7 2 < 0.58 1.65
    4 7 2 o 238.00 232.50
    -4 7 2 o 232.12 233.67
    5 7 2 o 476.70 487.81
    -5 7 2 o 536.03 485.89
    6 7 2 o 74.96 68.58
    -6 7 2 o 72.43 69.00
    0 8 2 o 98.04 110.93
    1 8 2 o 59.30 61.34
    -1 8 2 o 63.93 60.74
    2 8 2 o 498.68 493.09
    -2 8 2 o 517.17 495.49
    3 8 2 o 123.63 123.19
    -3 8 2 o 130.17 122.89
    4 8 2 < 24.10 51.65
    -4 8 2 o 61.07 51.63
    5 8 2 o 60.79 58.61
    -5 8 2 o 47.16 58.18
    6 8 2 o 35.73 31.86
    -6 8 2 o 28.76 33.12
    0 9 2 o 201.07 182.41
    1 9 2 o 333.10 332.13
    -1 9 2 o 332.71 327.61
    2 9 2 o 69.37 65.82
    -2 9 2 o 76.55 65.16
    3 9 2 o 211.91 204.68
    -3 9 2 o 210.49 207.39
    4 9 2 < 14.35 13.75
    -4 9 2 < 9.49 13.68
    5 9 2 o 30.18 30.56
    -5 9 2 < 22.78 30.36
    0 10 2 o 57.32 57.83
    1 10 2 o 328.05 312.39
    -1 10 2 o 311.55 309.66
    2 10 2 o 191.17 177.23
    -2 10 2 o 188.12 179.12
    3 10 2 o 124.09 134.63
    -3 10 2 o 126.89 137.51
    4 10 2 o 199.26 201.73
    -4 10 2 o 201.08 202.14
    5 10 2 o 17.61 11.55
    -5 10 2 < 12.43 11.79
    0 11 2 o 205.15 192.45
    1 11 2 o 230.64 231.96
    -1 11 2 o 250.91 231.79
    2 11 2 o 111.30 116.05
    -2 11 2 o 104.37 115.12
    3 11 2 o 64.18 55.61
    -3 11 2 o 64.46 54.45
    4 11 2 < 12.79 13.97
    -4 11 2 < 14.32 13.83
    0 12 2 o 50.42 54.95
    1 12 2 o 163.00 161.79
    -1 12 2 o 154.76 159.19
    -2 12 2 o 238.57 250.76
    -3 12 2 < -3.08 1.38
    1 0 3 o 46.83 44.10
    2 0 3 o 2624.67 2976.18
    3 0 3 o 849.02 882.53
    4 0 3 < 4.56 1.14
    5 0 3 < 1.89 5.21
    6 0 3 o 180.49 201.98
    7 0 3 o 85.70 66.14
    0 1 3 o 23.39 38.74
    1 1 3 o 20984.00 20714.40
    -1 1 3 o 20879.00 20752.90
    2 1 3 o 3449.48 3594.63
    -2 1 3 o 3478.83 3590.64
    3 1 3 o 161.38 156.17
    4 1 3 o 88.68 101.34
    -4 1 3 o 92.76 102.33
    5 1 3 o 212.53 211.38
    -5 1 3 o 205.36 210.34
    6 1 3 < 4.69 17.42
    -6 1 3 o 16.01 17.65
    7 1 3 o 229.46 236.57
    -7 1 3 o 235.40 235.29
    0 2 3 o 6581.38 6455.55
    1 2 3 o 4384.98 4646.06
    -1 2 3 o 4296.59 4640.79
    2 2 3 o 1949.69 2064.75
    -2 2 3 o 1948.37 2059.30
    3 2 3 o 437.58 476.92
    -3 2 3 o 441.57 473.20
    4 2 3 o 14.55 7.21
    -4 2 3 o 12.12 6.92
    5 2 3 o 161.93 179.27
    -5 2 3 o 171.46 178.14
    6 2 3 o 80.49 103.81
    -6 2 3 o 91.31 104.34
    7 2 3 o 16.19 17.22
    -7 2 3 o 14.02 17.39
    0 3 3 < -1.76 0.61
    1 3 3 o 1358.78 1406.70
    -1 3 3 o 1409.79 1398.34
    2 3 3 o 196.32 186.33
    -2 3 3 o 196.64 185.41
    3 3 3 < 13.39 19.63
    -3 3 3 < 26.76 20.36
    4 3 3 o 156.45 172.51
    -4 3 3 o 147.67 172.58
    5 3 3 o 32.68 25.32
    -5 3 3 o 28.02 24.90
    6 3 3 o 128.75 130.00
    -6 3 3 o 128.51 126.94
    7 3 3 o 13.74 21.65
    -7 3 3 o 13.24 22.64
    0 4 3 < 6.89 7.11
    1 4 3 o 203.11 221.50
    -1 4 3 o 223.81 217.59
    2 4 3 o 1083.83 1037.52
    -2 4 3 o 1087.06 1041.77
    3 4 3 o 105.40 115.41
    -3 4 3 o 106.26 118.73
    4 4 3 o 349.04 361.20
    -4 4 3 o 345.12 361.29
    5 4 3 o 856.38 839.99
    -5 4 3 o 867.93 844.52
    6 4 3 o 74.26 59.68
    -6 4 3 o 64.31 61.13
    7 4 3 o 94.40 86.46
    -7 4 3 o 81.77 87.07
    0 5 3 < 3.53 3.52
    -1 5 3 o 1670.61 1623.39
    2 5 3 o 840.50 784.77
    -2 5 3 o 891.99 787.90
    3 5 3 o 1518.91 1467.35
    -3 5 3 o 1472.32 1467.47
    4 5 3 o 963.37 969.38
    -4 5 3 o 972.81 971.35
    5 5 3 o 318.64 305.59
    -5 5 3 o 324.29 306.25
    6 5 3 o 359.78 329.33
    -6 5 3 o 362.81 330.40
    7 5 3 o 16.72 18.67
    0 6 3 o 104.59 117.92
    1 6 3 o 1271.61 1284.78
    -1 6 3 o 1345.57 1280.93
    2 6 3 o 427.51 440.41
    -2 6 3 o 423.58 439.10
    3 6 3 o 82.88 93.65
    -3 6 3 o 69.98 93.07
    4 6 3 o 1976.55 1918.97
    -4 6 3 o 1921.84 1922.69
    5 6 3 o 66.05 73.49
    -5 6 3 o 58.24 73.32
    6 6 3 o 170.13 149.50
    -6 6 3 o 160.24 148.88
    0 7 3 o 573.73 567.52
    1 7 3 o 473.57 426.92
    -1 7 3 o 463.32 425.86
    2 7 3 o 317.76 329.22
    -2 7 3 o 329.70 330.96
    3 7 3 o 35.88 37.52
    -3 7 3 o 35.29 37.14
    4 7 3 o 256.07 248.34
    -4 7 3 o 241.18 247.21
    5 7 3 o 315.59 282.13
    -5 7 3 o 312.22 279.32
    6 7 3 o 99.90 78.27
    -6 7 3 o 95.99 79.05
    0 8 3 o 277.34 287.18
    1 8 3 o 135.68 139.39
    -1 8 3 o 138.26 139.89
    2 8 3 o 329.32 348.29
    -2 8 3 o 356.96 344.20
    3 8 3 o 374.99 362.99
    -3 8 3 o 371.25 364.77
    4 8 3 < 15.34 19.33
    -4 8 3 < 6.23 19.70
    5 8 3 o 35.06 46.84
    -5 8 3 o 52.02 47.34
    6 8 3 o 17.51 16.76
    -6 8 3 o 19.40 16.76
    0 9 3 o 72.16 77.71
    1 9 3 o 721.73 730.35
    -1 9 3 o 706.89 731.07
    2 9 3 o 116.50 113.94
    -2 9 3 o 111.17 114.49
    3 9 3 o 239.04 243.99
    -3 9 3 o 233.48 245.84
    4 9 3 o 219.77 240.01
    -4 9 3 o 226.11 238.64
    5 9 3 o 60.08 56.97
    -5 9 3 o 72.48 58.38
    0 10 3 o 100.90 95.35
    1 10 3 o 115.95 109.72
    -1 10 3 o 117.36 110.20
    2 10 3 o 18.39 24.72
    -2 10 3 o 17.21 22.99
    3 10 3 o 421.83 467.61
    -3 10 3 o 428.50 464.86
    4 10 3 o 33.52 26.03
    -4 10 3 o 33.64 26.28
    -5 10 3 o 18.73 19.82
    0 11 3 o 270.01 256.19
    1 11 3 o 849.06 829.88
    -1 11 3 o 837.78 832.22
    2 11 3 o 189.25 195.16
    -2 11 3 o 175.96 196.65
    3 11 3 o 192.87 207.43
    -3 11 3 o 199.74 205.29
    4 11 3 o 46.84 41.67
    -4 11 3 o 54.53 41.90
    0 12 3 o 246.81 246.23
    1 12 3 o 89.27 92.13
    -1 12 3 o 98.71 91.15
    -2 12 3 o 108.87 123.91
    -3 12 3 o 32.76 36.82
    0 13 3 o 48.61 42.46
    -1 13 3 o 13.03 18.83
    0 0 4 o 1105.94 940.36
    1 0 4 o 5212.66 5187.37
    2 0 4 o 980.73 1043.95
    3 0 4 o 858.97 837.40
    4 0 4 o 333.25 299.86
    5 0 4 o 34.28 44.60
    6 0 4 < -6.03 0.79
    7 0 4 o 44.02 52.53
    0 1 4 o 1279.43 1175.12
    1 1 4 o 219.04 243.84
    -1 1 4 o 223.96 247.18
    2 1 4 o 1549.83 1588.76
    -2 1 4 o 1539.54 1594.78
    3 1 4 o 1600.47 1493.81
    4 1 4 o 64.37 61.32
    -4 1 4 o 65.55 60.94
    5 1 4 < 9.30 9.29
    -5 1 4 < 8.84 9.33
    6 1 4 o 136.67 140.87
    -6 1 4 o 126.50 139.66
    7 1 4 o 45.43 55.75
    -7 1 4 o 42.31 55.68
    0 2 4 o 6277.35 6377.15
    1 2 4 o 327.87 337.24
    -1 2 4 o 338.03 337.38
    2 2 4 o 1474.87 1591.45
    -2 2 4 o 1431.12 1580.07
    3 2 4 o 1172.67 1173.97
    -3 2 4 o 1246.57 1171.99
    4 2 4 o 181.64 175.21
    -4 2 4 o 184.14 175.77
    5 2 4 < 15.07 5.93
    -5 2 4 < 2.98 6.41
    6 2 4 o 33.16 35.89
    -6 2 4 o 33.83 35.98
    7 2 4 o 22.26 14.41
    -7 2 4 o 20.34 14.85
    0 3 4 o 742.41 713.84
    1 3 4 o 74.94 87.39
    -1 3 4 o 91.84 86.59
    2 3 4 o 351.56 299.70
    -2 3 4 o 353.17 297.88
    3 3 4 o 96.18 110.12
    -3 3 4 o 115.71 113.00
    4 3 4 o 187.02 175.85
    -4 3 4 o 171.43 176.99
    5 3 4 o 86.27 91.57
    -5 3 4 o 85.47 92.65
    6 3 4 < 11.11 15.94
    -6 3 4 < 8.20 15.51
    7 3 4 o 79.91 79.11
    -7 3 4 o 88.48 77.75
    0 4 4 o 2248.49 2173.84
    1 4 4 o 834.40 826.58
    -1 4 4 o 877.26 832.71
    2 4 4 o 2595.52 2450.91
    -2 4 4 o 2529.86 2453.66
    3 4 4 o 445.32 450.95
    -3 4 4 o 482.14 449.05
    4 4 4 o 1191.64 1151.35
    -4 4 4 o 1159.04 1153.84
    5 4 4 o 35.38 29.31
    -5 4 4 o 27.49 30.00
    6 4 4 o 161.35 170.52
    -6 4 4 o 166.10 170.53
    7 4 4 o 65.89 53.01
    -7 4 4 o 52.59 53.09
    0 5 4 o 1531.12 1553.02
    1 5 4 o 1597.96 1421.38
    -1 5 4 o 1479.91 1418.10
    2 5 4 o 148.93 150.86
    -2 5 4 o 169.49 149.18
    3 5 4 o 958.42 882.20
    -3 5 4 o 953.01 886.81
    4 5 4 o 82.90 81.63
    -4 5 4 o 88.89 81.73
    5 5 4 o 876.43 844.06
    -5 5 4 o 894.16 849.02
    6 5 4 o 153.10 152.88
    -6 5 4 o 188.38 152.97
    7 5 4 o 169.04 163.61
    0 6 4 o 194.46 210.15
    1 6 4 o 1425.13 1423.48
    -1 6 4 o 1460.03 1418.47
    2 6 4 o 547.21 544.73
    -2 6 4 o 545.02 541.01
    3 6 4 < 8.88 14.02
    -3 6 4 < 1.61 13.76
    4 6 4 o 153.86 145.99
    -4 6 4 o 148.27 146.65
    5 6 4 o 266.63 265.05
    -5 6 4 o 283.33 266.12
    6 6 4 o 206.07 187.32
    -6 6 4 o 192.17 186.12
    0 7 4 o 344.56 324.77
    1 7 4 o 681.98 662.91
    -1 7 4 o 657.72 665.42
    2 7 4 o 175.84 168.89
    -2 7 4 o 185.77 166.72
    3 7 4 o 20.00 25.22
    -3 7 4 o 34.18 24.88
    4 7 4 o 136.73 136.27
    -4 7 4 o 148.35 135.36
    5 7 4 o 89.15 75.01
    -5 7 4 o 75.69 74.35
    6 7 4 o 297.53 291.07
    -6 7 4 o 318.91 288.15
    0 8 4 o 378.77 386.69
    1 8 4 o 384.88 364.00
    -1 8 4 o 369.00 364.30
    2 8 4 o 197.25 194.66
    -2 8 4 o 197.70 193.19
    3 8 4 o 61.04 68.58
    -3 8 4 o 69.26 67.09
    4 8 4 o 49.82 53.86
    -4 8 4 o 50.31 54.70
    5 8 4 o 72.95 79.03
    -5 8 4 o 90.43 80.12
    6 8 4 < 11.32 10.24
    -6 8 4 < -0.86 10.36
    0 9 4 o 1399.12 1423.49
    1 9 4 o 44.04 50.19
    -1 9 4 o 51.42 49.02
    2 9 4 o 168.82 162.99
    -2 9 4 o 169.76 164.32
    3 9 4 o 348.20 373.15
    -3 9 4 o 349.89 373.52
    4 9 4 o 63.82 55.41
    -4 9 4 o 68.18 55.10
    5 9 4 o 78.78 79.93
    -5 9 4 o 97.23 80.05
    0 10 4 o 60.45 75.00
    1 10 4 o 420.82 395.88
    -1 10 4 o 417.79 393.97
    2 10 4 o 130.41 137.98
    -2 10 4 o 131.51 137.96
    3 10 4 o 193.29 186.04
    -3 10 4 o 193.59 185.74
    4 10 4 o 109.05 128.94
    -4 10 4 o 105.18 126.80
    -5 10 4 o 17.00 21.04
    0 11 4 o 174.07 167.45
    1 11 4 < 9.11 10.23
    -1 11 4 < 10.29 10.69
    2 11 4 o 222.07 238.35
    -2 11 4 o 219.13 239.51
    -3 11 4 o 156.19 181.19
    -4 11 4 < 3.96 8.62
    0 12 4 < 2.05 2.23
    1 12 4 o 150.86 155.27
    -1 12 4 o 169.59 156.78
    -2 12 4 o 88.19 84.52
    -3 12 4 o 60.32 64.20
    0 13 4 o 12.84 11.29
    -1 13 4 < 1.92 1.64
    1 0 5 o 1920.81 2137.02
    2 0 5 < 1.29 6.15
    3 0 5 < -5.20 0.24
    4 0 5 o 121.93 91.76
    5 0 5 < 4.99 4.31
    6 0 5 o 111.87 130.23
    7 0 5 o 21.88 17.86
    0 1 5 o 7742.87 7379.03
    1 1 5 o 10875.60 11341.80
    -1 1 5 o 11078.40 11354.20
    2 1 5 o 1319.64 1240.66
    -2 1 5 o 1321.43 1233.99
    3 1 5 o 3697.26 3679.36
    -3 1 5 o 3686.31 3686.76
    4 1 5 o 519.53 518.93
    -4 1 5 o 553.01 517.02
    5 1 5 o 150.02 144.99
    -5 1 5 o 155.52 146.58
    6 1 5 o 58.79 78.49
    -6 1 5 o 65.46 78.81
    7 1 5 o 26.20 24.05
    -7 1 5 o 30.16 23.87
    0 2 5 o 16648.20 16345.20
    1 2 5 o 439.78 451.61
    -1 2 5 o 455.15 451.24
    2 2 5 o 1577.38 1587.31
    -2 2 5 o 1627.85 1584.63
    3 2 5 o 48.81 39.21
    -3 2 5 < 27.71 39.81
    4 2 5 o 289.52 299.12
    -4 2 5 o 297.54 302.42
    5 2 5 o 181.59 184.77
    -5 2 5 o 198.95 186.53
    6 2 5 o 221.82 242.50
    -6 2 5 o 229.54 244.49
    7 2 5 o 31.23 39.29
    -7 2 5 o 26.88 38.82
    0 3 5 o 1127.89 1150.66
    1 3 5 o 397.76 410.61
    -1 3 5 o 391.39 414.24
    2 3 5 o 1542.98 1442.56
    -2 3 5 o 1592.21 1442.93
    3 3 5 o 219.25 234.59
    -3 3 5 o 201.60 234.51
    4 3 5 o 292.83 322.52
    -4 3 5 o 296.07 327.97
    5 3 5 o 357.27 346.36
    -5 3 5 o 356.59 348.62
    6 3 5 o 160.16 125.69
    -6 3 5 o 127.16 124.55
    7 3 5 o 78.74 65.85
    -7 3 5 o 62.11 65.61
    0 4 5 o 231.41 225.48
    1 4 5 o 1625.52 1593.68
    -1 4 5 o 1599.97 1588.94
    2 4 5 o 2125.68 1926.20
    -2 4 5 o 2122.15 1924.85
    3 4 5 o 579.96 557.25
    -3 4 5 o 581.23 552.82
    4 4 5 o 229.15 244.14
    -4 4 5 o 231.33 242.05
    5 4 5 o 418.94 426.36
    -5 4 5 o 449.19 424.42
    6 4 5 o 250.42 260.45
    -6 4 5 o 252.55 257.19
    7 4 5 o 64.68 61.90
    0 5 5 o 222.88 231.00
    1 5 5 o 95.96 75.82
    -1 5 5 o 92.49 73.73
    2 5 5 o 1945.63 1848.88
    -2 5 5 o 1915.52 1850.54
    3 5 5 o 39.91 45.52
    -3 5 5 o 44.16 45.57
    4 5 5 o 253.21 262.23
    -4 5 5 o 251.40 263.97
    5 5 5 o 317.72 327.34
    -5 5 5 o 333.03 325.84
    6 5 5 o 122.32 115.56
    -6 5 5 o 135.10 113.76
    7 5 5 o 150.62 144.88
    0 6 5 < 24.42 29.58
    1 6 5 o 31.61 26.85
    -1 6 5 o 30.25 27.44
    2 6 5 o 157.97 144.66
    -2 6 5 o 147.69 143.29
    3 6 5 o 735.84 754.02
    -3 6 5 o 735.14 756.93
    4 6 5 o 93.28 97.25
    -4 6 5 o 105.59 98.25
    5 6 5 o 92.93 92.16
    -5 6 5 o 78.53 91.31
    6 6 5 o 256.44 236.51
    -6 6 5 o 246.88 237.24
    0 7 5 o 101.85 99.17
    1 7 5 o 234.87 258.57
    -1 7 5 o 228.04 260.64
    2 7 5 o 89.73 94.05
    -2 7 5 o 95.61 89.67
    3 7 5 o 193.32 192.04
    -3 7 5 o 178.96 192.32
    4 7 5 o 622.20 587.78
    -4 7 5 o 599.46 586.30
    5 7 5 o 162.20 146.81
    -5 7 5 o 147.78 147.89
    6 7 5 o 117.63 111.47
    -6 7 5 o 128.46 110.82
    0 8 5 o 10.26 22.92
    1 8 5 o 66.90 77.45
    -1 8 5 o 71.59 79.04
    2 8 5 o 186.73 194.37
    -2 8 5 o 184.40 195.55
    3 8 5 o 103.64 91.16
    -3 8 5 o 101.01 91.43
    4 8 5 o 35.96 32.77
    -4 8 5 o 32.92 33.92
    5 8 5 < 18.58 14.40
    -5 8 5 < 18.18 14.29
    6 8 5 o 86.23 82.69
    -6 8 5 o 93.28 82.41
    0 9 5 o 589.25 624.09
    1 9 5 o 610.30 600.31
    -1 9 5 o 618.81 605.15
    2 9 5 o 362.70 354.85
    -2 9 5 o 354.81 350.84
    3 9 5 o 170.01 166.88
    -3 9 5 o 155.13 166.79
    4 9 5 o 49.00 59.59
    -4 9 5 o 65.46 58.70
    5 9 5 < 9.07 5.61
    -5 9 5 < 1.39 5.43
    0 10 5 o 213.93 207.43
    1 10 5 o 434.22 396.95
    -1 10 5 o 409.02 397.03
    2 10 5 o 180.98 167.37
    -2 10 5 o 160.89 169.12
    3 10 5 o 122.26 129.11
    -3 10 5 o 125.78 128.55
    4 10 5 o 38.98 47.42
    -4 10 5 o 58.84 48.56
    -5 10 5 < 8.26 8.09
    0 11 5 o 183.46 172.23
    1 11 5 o 198.81 210.68
    -1 11 5 o 181.28 208.79
    2 11 5 o 159.54 157.49
    -2 11 5 o 159.72 158.17
    -3 11 5 o 50.74 51.93
    -4 11 5 < -6.18 3.21
    0 12 5 o 104.11 92.70
    1 12 5 o 139.84 138.97
    -1 12 5 o 129.03 140.74
    -2 12 5 o 193.88 202.46
    -3 12 5 < -14.12 3.01
    0 13 5 < 3.43 1.58
    -1 13 5 o 83.69 74.33
    0 0 6 o 1271.08 1360.80
    1 0 6 o 84.82 94.46
    2 0 6 o 1009.35 1044.36
    3 0 6 o 886.22 858.83
    4 0 6 o 517.46 526.87
    5 0 6 o 940.22 860.55
    6 0 6 o 245.43 263.14
    7 0 6 < 0.25 2.40
    0 1 6 o 30.29 26.44
    1 1 6 o 9257.22 9511.30
    -1 1 6 o 9659.00 9514.03
    2 1 6 o 212.18 216.64
    -2 1 6 o 222.96 213.04
    3 1 6 o 641.21 542.95
    -3 1 6 o 613.16 547.11
    4 1 6 o 107.36 108.94
    -4 1 6 o 104.38 110.72
    5 1 6 < 19.92 21.22
    -5 1 6 o 21.51 21.87
    6 1 6 o 85.12 77.42
    -6 1 6 o 75.83 77.05
    7 1 6 o 213.99 224.02
    -7 1 6 o 230.41 223.85
    0 2 6 o 23676.20 23207.20
    1 2 6 o 5249.40 5201.04
    -1 2 6 o 5100.77 5193.53
    2 2 6 o 918.91 882.37
    -2 2 6 o 877.53 891.61
    3 2 6 o 240.04 270.74
    -3 2 6 o 240.79 270.11
    4 2 6 o 79.41 92.49
    -4 2 6 o 85.51 93.75
    5 2 6 o 34.46 32.19
    -5 2 6 o 28.82 33.11
    6 2 6 < 21.87 38.31
    -6 2 6 o 28.02 37.37
    7 2 6 o 20.21 22.96
    -7 2 6 o 26.41 23.08
    0 3 6 o 540.65 574.60
    1 3 6 o 679.01 681.40
    -1 3 6 o 698.70 679.66
    2 3 6 o 156.45 145.15
    -2 3 6 o 138.67 147.71
    3 3 6 o 928.39 853.79
    -3 3 6 o 928.32 851.18
    4 3 6 o 531.91 549.86
    -4 3 6 o 539.51 549.16
    5 3 6 o 504.96 507.00
    -5 3 6 o 540.26 505.00
    6 3 6 o 190.40 167.87
    -6 3 6 o 177.37 168.05
    7 3 6 o 61.13 56.34
    -7 3 6 o 58.11 55.97
    0 4 6 o 2600.72 2618.19
    1 4 6 o 1666.30 1563.45
    -1 4 6 o 1740.72 1569.47
    2 4 6 o 4043.22 3789.36
    -2 4 6 o 4151.69 3789.63
    3 4 6 o 228.99 243.73
    -3 4 6 o 238.99 243.53
    4 4 6 o 415.64 414.82
    -4 4 6 o 410.31 416.23
    5 4 6 o 219.75 225.85
    -5 4 6 o 226.45 225.12
    6 4 6 o 91.74 101.82
    -6 4 6 o 88.44 103.02
    7 4 6 o 75.58 65.86
    0 5 6 < -9.57 9.58
    1 5 6 o 162.89 159.20
    -1 5 6 o 172.36 158.99
    2 5 6 o 936.88 831.74
    -2 5 6 o 895.43 836.44
    3 5 6 o 14.68 5.94
    -3 5 6 < 13.39 5.64
    4 5 6 o 193.76 191.01
    -4 5 6 o 193.10 189.69
    5 5 6 o 824.21 800.51
    -5 5 6 o 827.82 799.81
    6 5 6 o 164.29 147.90
    -6 5 6 o 168.21 147.41
    0 6 6 o 412.95 407.24
    1 6 6 o 291.61 308.36
    -1 6 6 o 321.23 306.00
    2 6 6 o 14.08 21.69
    -2 6 6 o 19.48 21.21
    3 6 6 o 498.01 489.29
    -3 6 6 o 502.95 488.88
    4 6 6 o 1757.57 1773.31
    -4 6 6 o 1797.28 1777.58
    5 6 6 o 27.38 22.48
    -5 6 6 o 25.61 22.62
    6 6 6 o 26.11 23.46
    -6 6 6 o 32.20 24.43
    0 7 6 o 74.70 73.43
    1 7 6 o 134.64 139.21
    -1 7 6 o 137.79 138.11
    2 7 6 o 59.11 57.10
    -2 7 6 o 61.82 56.67
    3 7 6 o 419.76 422.11
    -3 7 6 o 413.73 420.05
    4 7 6 o 338.81 324.37
    -4 7 6 o 330.69 324.42
    5 7 6 o 76.94 95.20
    -5 7 6 o 92.82 94.49
    6 7 6 o 207.48 210.66
    -6 7 6 o 226.05 210.19
    0 8 6 o 451.57 491.96
    1 8 6 o 434.64 449.48
    -1 8 6 o 440.71 448.85
    2 8 6 o 32.34 33.30
    -2 8 6 o 37.35 34.03
    3 8 6 o 805.88 803.70
    -3 8 6 o 830.26 799.97
    4 8 6 o 141.90 146.30
    -4 8 6 o 144.85 145.14
    5 8 6 < 8.99 5.82
    -5 8 6 < -4.77 5.72
    0 9 6 o 1245.02 1208.46
    1 9 6 o 259.60 273.72
    -1 9 6 o 281.48 272.98
    2 9 6 o 224.29 241.49
    -2 9 6 o 230.00 240.53
    3 9 6 o 66.32 84.66
    -3 9 6 o 87.97 86.23
    4 9 6 o 254.37 289.52
    -4 9 6 o 265.75 288.74
    5 9 6 o 50.83 43.75
    -5 9 6 o 53.46 44.12
    0 10 6 o 1451.58 1416.44
    1 10 6 o 662.14 650.50
    -1 10 6 o 682.52 647.70
    2 10 6 o 235.18 236.35
    -2 10 6 o 230.12 233.24
    3 10 6 o 55.40 61.34
    -3 10 6 o 50.88 59.92
    4 10 6 o 88.17 98.50
    -4 10 6 o 115.75 97.27
    -5 10 6 o 54.12 42.45
    0 11 6 o 125.83 143.19
    1 11 6 o 175.45 179.85
    -1 11 6 o 151.81 179.71
    2 11 6 o 33.74 40.38
    -2 11 6 o 34.79 40.36
    -3 11 6 o 80.12 81.33
    -4 11 6 o 28.09 26.93
    0 12 6 < 13.28 17.84
    1 12 6 o 132.09 112.49
    -1 12 6 o 125.60 112.08
    -2 12 6 o 160.96 171.75
    -3 12 6 o 57.83 54.63
    0 13 6 < -0.71 0.14
    -1 13 6 o 14.18 24.95
    1 0 7 o 5150.89 5329.45
    2 0 7 o 748.38 705.00
    3 0 7 < 38.26 68.22
    4 0 7 o 140.32 161.57
    5 0 7 < 7.36 13.15
    6 0 7 o 74.55 63.04
    7 0 7 o 178.07 181.39
    0 1 7 o 21632.80 20261.10
    1 1 7 o 1858.55 1965.22
    -1 1 7 o 1906.89 1973.11
    2 1 7 o 551.46 572.13
    -2 1 7 o 573.12 573.17
    3 1 7 o 775.79 716.35
    -3 1 7 o 761.91 714.36
    4 1 7 o 32.50 39.42
    -4 1 7 o 39.72 39.03
    5 1 7 o 273.95 270.97
    -5 1 7 o 277.14 272.17
    6 1 7 o 78.85 91.73
    -6 1 7 o 107.28 91.71
    7 1 7 o 19.80 23.92
    -7 1 7 o 16.14 24.51
    0 2 7 o 1250.28 1361.74
    1 2 7 o 4249.62 4219.46
    -1 2 7 o 4185.64 4239.23
    2 2 7 o 1026.51 1042.47
    -2 2 7 o 1038.93 1044.08
    3 2 7 o 247.89 232.70
    -3 2 7 o 213.39 230.13
    4 2 7 o 415.54 428.54
    -4 2 7 o 437.06 426.53
    5 2 7 o 117.73 130.28
    -5 2 7 o 122.56 131.48
    6 2 7 o 53.90 57.91
    -6 2 7 o 53.55 57.33
    7 2 7 o 29.26 41.82
    -7 2 7 o 36.88 41.26
    0 3 7 o 324.06 312.67
    1 3 7 o 1118.76 1155.89
    -1 3 7 o 1129.18 1155.86
    2 3 7 o 721.22 647.86
    -2 3 7 o 733.59 642.03
    3 3 7 o 676.63 658.61
    -3 3 7 o 697.70 661.61
    4 3 7 o 65.38 68.41
    -4 3 7 o 58.50 68.03
    5 3 7 o 1276.17 1260.53
    -5 3 7 o 1329.10 1254.15
    6 3 7 o 107.79 84.91
    -6 3 7 o 92.87 86.46
    7 3 7 o 43.88 40.94
    -7 3 7 o 44.66 42.17
    0 4 7 o 1906.02 1853.77
    1 4 7 < 25.31 17.59
    -1 4 7 < 26.12 17.47
    2 4 7 o 1515.48 1324.84
    -2 4 7 o 1477.69 1324.31
    3 4 7 o 222.75 223.20
    -3 4 7 o 227.88 221.14
    4 4 7 o 606.47 642.87
    -4 4 7 o 592.10 636.53
    5 4 7 o 75.33 79.18
    -5 4 7 o 80.61 79.38
    6 4 7 o 195.26 179.65
    -6 4 7 o 191.01 178.84
    7 4 7 o 30.79 24.92
    0 5 7 o 39.26 28.06
    1 5 7 o 3744.36 3336.19
    -1 5 7 o 3802.55 3333.86
    2 5 7 o 625.57 617.74
    -2 5 7 o 636.70 613.38
    3 5 7 o 31.88 35.35
    -3 5 7 o 31.77 34.72
    4 5 7 o 106.67 114.80
    -4 5 7 o 116.87 116.30
    5 5 7 o 174.69 184.32
    -5 5 7 o 178.42 184.49
    6 5 7 o 56.35 47.89
    -6 5 7 o 54.40 47.72
    0 6 7 o 86.14 68.04
    1 6 7 o 800.31 770.72
    -1 6 7 o 813.53 771.51
    2 6 7 o 70.12 67.90
    -2 6 7 o 70.35 68.86
    3 6 7 o 120.84 123.34
    -3 6 7 o 114.23 122.29
    4 6 7 o 132.34 132.65
    -4 6 7 o 147.01 131.83
    5 6 7 o 81.73 83.67
    -5 6 7 o 76.11 84.93
    6 6 7 o 88.69 70.80
    -6 6 7 o 69.60 71.49
    0 7 7 o 752.69 728.23
    1 7 7 < 7.30 7.41
    -1 7 7 < 4.40 7.41
    2 7 7 o 27.53 31.21
    -2 7 7 o 24.46 30.53
    3 7 7 o 50.62 45.92
    -3 7 7 o 49.43 46.23
    4 7 7 o 105.49 109.97
    -4 7 7 o 115.31 112.10
    5 7 7 o 74.28 75.69
    -5 7 7 o 74.67 74.56
    6 7 7 o 138.23 134.65
    -6 7 7 o 151.62 134.14
    0 8 7 o 187.12 167.28
    1 8 7 o 14.05 9.12
    -1 8 7 o 21.62 9.62
    2 8 7 o 346.52 356.60
    -2 8 7 o 339.67 359.03
    3 8 7 o 282.23 253.70
    -3 8 7 o 263.08 254.85
    4 8 7 o 68.47 69.62
    -4 8 7 o 72.45 71.28
    5 8 7 o 51.18 52.70
    -5 8 7 o 56.99 52.31
    0 9 7 o 32.92 42.86
    1 9 7 o 93.26 91.83
    -1 9 7 o 89.03 92.78
    2 9 7 < 5.98 7.96
    -2 9 7 < 9.16 7.81
    3 9 7 o 308.97 346.90
    -3 9 7 o 325.10 348.27
    4 9 7 < 0.80 3.15
    -4 9 7 < -12.42 3.12
    5 9 7 < 8.17 12.20
    -5 9 7 < 18.30 12.20
    0 10 7 o 116.34 123.97
    1 10 7 o 50.79 54.54
    -1 10 7 o 55.26 54.85
    2 10 7 o 43.43 45.76
    -2 10 7 o 34.80 46.16
    3 10 7 o 66.61 65.76
    -3 10 7 o 70.07 66.06
    -4 10 7 < 4.11 1.78
    0 11 7 o 53.84 50.03
    1 11 7 o 179.65 160.20
    -1 11 7 o 175.61 163.26
    2 11 7 o 133.77 129.19
    -2 11 7 o 136.07 128.31
    -3 11 7 o 75.06 72.44
    -4 11 7 o 145.48 152.84
    0 12 7 o 17.36 16.45
    1 12 7 o 276.16 284.06
    -1 12 7 o 284.42 284.87
    -2 12 7 < 9.62 20.76
    -3 12 7 < 27.13 35.52
    0 13 7 o 106.61 113.14
    -1 13 7 o 36.44 41.33
    0 0 8 o 2488.69 2562.45
    1 0 8 o 3137.74 3059.49
    2 0 8 o 691.97 711.79
    3 0 8 o 998.62 1152.61
    4 0 8 < 13.44 13.66
    5 0 8 o 15.88 14.40
    6 0 8 < 1.17 0.01
    7 0 8 o 42.06 31.90
    0 1 8 o 376.29 337.57
    1 1 8 o 2990.13 3076.72
    -1 1 8 o 2955.26 3064.27
    2 1 8 o 922.24 1000.84
    -2 1 8 o 972.18 1005.10
    3 1 8 o 338.24 328.53
    -3 1 8 o 313.76 329.65
    4 1 8 o 489.56 467.40
    -4 1 8 o 465.49 467.49
    5 1 8 o 91.03 103.36
    -5 1 8 o 97.71 101.96
    6 1 8 o 55.68 77.81
    -6 1 8 o 57.97 76.28
    7 1 8 o 62.02 69.36
    -7 1 8 o 63.48 69.45
    0 2 8 < 2.88 2.23
    1 2 8 o 3756.84 3752.19
    -1 2 8 o 3808.09 3734.79
    2 2 8 o 210.79 203.47
    -2 2 8 o 196.08 204.12
    3 2 8 o 543.21 492.46
    -3 2 8 o 519.12 491.81
    4 2 8 o 144.95 174.04
    -4 2 8 o 153.85 173.26
    5 2 8 o 137.09 139.78
    -5 2 8 o 147.33 139.82
    6 2 8 o 58.80 66.58
    -6 2 8 o 55.26 67.63
    7 2 8 o 14.24 17.34
    -7 2 8 o 17.22 16.87
    0 3 8 < 3.72 6.70
    1 3 8 o 187.44 181.00
    -1 3 8 o 177.49 178.85
    2 3 8 o 893.02 863.60
    -2 3 8 o 887.46 871.62
    3 3 8 o 1690.23 1671.11
    -3 3 8 o 1743.51 1671.03
    4 3 8 o 274.46 259.62
    -4 3 8 o 277.48 261.10
    5 3 8 o 377.26 380.35
    -5 3 8 o 378.76 381.64
    6 3 8 o 64.42 68.61
    -6 3 8 o 68.58 68.72
    7 3 8 o 20.27 16.34
    -7 3 8 o 16.81 16.49
    0 4 8 < 12.67 19.52
    1 4 8 o 1638.69 1492.56
    -1 4 8 o 1652.08 1502.48
    2 4 8 o 1281.72 1228.63
    -2 4 8 o 1269.49 1223.90
    3 4 8 o 30.03 26.31
    -3 4 8 o 31.46 26.91
    4 4 8 o 31.81 32.13
    -4 4 8 o 29.45 32.16
    5 4 8 o 818.77 836.78
    -5 4 8 o 847.31 835.92
    6 4 8 o 345.69 316.43
    -6 4 8 o 341.51 317.06
    7 4 8 o 49.86 57.57
    0 5 8 o 453.90 410.14
    1 5 8 o 302.88 292.57
    -1 5 8 o 302.75 290.58
    2 5 8 o 673.36 623.49
    -2 5 8 o 663.25 623.86
    3 5 8 o 311.04 302.55
    -3 5 8 o 303.28 302.61
    4 5 8 o 133.38 134.34
    -4 5 8 o 141.92 133.03
    5 5 8 o 447.37 441.71
    -5 5 8 o 459.43 443.89
    6 5 8 o 283.20 261.71
    -6 5 8 o 278.68 259.94
    0 6 8 < 1.29 4.91
    1 6 8 < 6.68 2.16
    -1 6 8 o 12.68 2.04
    2 6 8 < 4.37 3.14
    -2 6 8 < -3.75 3.09
    3 6 8 o 531.41 523.96
    -3 6 8 o 521.09 529.93
    4 6 8 o 166.70 153.89
    -4 6 8 o 159.24 155.13
    5 6 8 o 180.12 167.13
    -5 6 8 o 169.95 169.86
    6 6 8 o 184.08 187.79
    -6 6 8 o 202.42 188.77
    0 7 8 < -1.20 0.40
    1 7 8 o 215.53 246.32
    -1 7 8 o 223.86 243.85
    2 7 8 o 98.24 120.60
    -2 7 8 o 125.44 122.68
    3 7 8 < 2.75 1.83
    -3 7 8 < 5.20 2.03
    4 7 8 o 976.73 953.65
    -4 7 8 o 998.43 954.96
    5 7 8 o 166.19 155.29
    -5 7 8 o 155.66 157.25
    6 7 8 o 47.17 53.28
    -6 7 8 o 53.62 54.12
    0 8 8 o 1639.13 1651.12
    1 8 8 o 608.52 615.51
    -1 8 8 o 608.65 610.29
    2 8 8 o 200.83 216.87
    -2 8 8 o 191.51 214.52
    3 8 8 o 211.61 196.63
    -3 8 8 o 219.09 195.52
    4 8 8 o 194.27 204.69
    -4 8 8 o 197.86 203.26
    5 8 8 < -9.70 0.96
    -5 8 8 < -15.77 0.97
    0 9 8 o 555.75 530.26
    1 9 8 o 332.39 328.70
    -1 9 8 o 312.70 330.96
    2 9 8 o 13.18 17.43
    -2 9 8 < 14.69 18.34
    3 9 8 o 34.18 37.73
    -3 9 8 o 29.75 36.69
    4 9 8 o 107.12 105.79
    -4 9 8 o 95.04 107.12
    5 9 8 < -0.73 1.28
    -5 9 8 < 1.90 1.34
    0 10 8 o 1843.05 1841.44
    1 10 8 o 258.95 261.65
    -1 10 8 o 266.16 260.73
    2 10 8 o 195.29 187.14
    -2 10 8 o 184.29 185.15
    3 10 8 < 9.72 7.64
    -3 10 8 o 12.09 7.20
    -4 10 8 o 75.95 63.42
    0 11 8 < 10.30 10.03
    1 11 8 o 410.48 380.68
    -1 11 8 o 398.79 377.53
    2 11 8 o 25.56 29.41
    -2 11 8 o 26.10 29.40
    -3 11 8 o 19.10 18.83
    -4 11 8 o 87.32 74.60
    0 12 8 o 55.16 63.38
    1 12 8 o 14.70 17.19
    -1 12 8 o 18.82 17.57
    -2 12 8 o 135.61 138.24
    -3 12 8 o 38.19 41.94
    0 13 8 o 39.70 36.72
    -1 13 8 < 7.16 6.26
    1 0 9 < -1.09 0.85
    2 0 9 < 3.83 4.78
    3 0 9 o 1423.38 1555.72
    4 0 9 o 237.78 229.60
    5 0 9 o 331.30 324.58
    6 0 9 o 279.04 258.98
    7 0 9 < 0.49 1.38
    0 1 9 o 1948.87 1923.47
    1 1 9 o 5065.69 5289.58
    -1 1 9 o 5195.20 5285.01
    2 1 9 o 1441.23 1412.01
    -2 1 9 o 1395.39 1415.80
    3 1 9 o 464.19 486.81
    -3 1 9 o 507.07 487.04
    4 1 9 o 81.88 81.25
    -4 1 9 o 84.24 80.12
    5 1 9 o 17.30 23.22
    -5 1 9 o 14.67 23.66
    6 1 9 o 31.01 24.43
    -6 1 9 o 28.18 25.03
    7 1 9 o 63.35 53.94
    -7 1 9 o 63.54 54.39
    0 2 9 o 1323.36 1193.06
    1 2 9 o 1412.65 1345.60
    -1 2 9 o 1402.80 1341.85
    2 2 9 < 45.82 28.98
    -2 2 9 o 42.24 29.59
    3 2 9 o 178.87 156.10
    -3 2 9 o 182.03 153.39
    4 2 9 o 51.34 58.90
    -4 2 9 o 55.95 58.74
    5 2 9 o 24.64 31.44
    -5 2 9 o 24.23 30.63
    6 2 9 < 21.90 35.69
    -6 2 9 o 30.30 36.72
    7 2 9 o 21.86 11.67
    -7 2 9 o 17.39 12.23
    0 3 9 < 13.04 2.80
    1 3 9 o 3796.74 3623.91
    -1 3 9 o 3970.26 3628.61
    2 3 9 o 1311.61 1279.30
    -2 3 9 o 1321.09 1272.13
    3 3 9 o 1006.22 947.43
    -3 3 9 o 1035.49 947.91
    4 3 9 o 52.66 45.27
    -4 3 9 o 49.55 45.30
    5 3 9 o 667.32 645.27
    -5 3 9 o 683.48 649.41
    6 3 9 o 103.23 104.55
    -6 3 9 o 92.02 104.46
    7 3 9 o 33.77 34.44
    0 4 9 < 15.32 7.74
    1 4 9 o 772.33 711.26
    -1 4 9 o 853.90 711.61
    2 4 9 o 356.79 319.61
    -2 4 9 o 365.46 320.49
    3 4 9 o 339.93 363.59
    -3 4 9 o 336.05 362.20
    4 4 9 o 869.67 904.94
    -4 4 9 o 914.42 902.66
    5 4 9 o 124.49 127.82
    -5 4 9 o 123.67 128.42
    6 4 9 < 5.93 3.24
    -6 4 9 < 2.88 3.28
    7 4 9 o 95.40 77.18
    0 5 9 < 6.66 0.07
    1 5 9 o 1145.23 1105.92
    -1 5 9 o 1149.11 1112.06
    2 5 9 o 34.76 33.35
    -2 5 9 o 36.54 34.18
    3 5 9 o 162.63 158.88
    -3 5 9 o 152.34 160.84
    4 5 9 < -2.37 3.94
    -4 5 9 < 2.37 3.75
    5 5 9 o 56.64 55.64
    -5 5 9 o 57.65 54.99
    6 5 9 o 61.04 62.02
    -6 5 9 o 62.43 61.39
    0 6 9 o 94.13 91.56
    1 6 9 o 86.81 83.10
    -1 6 9 o 87.57 83.54
    2 6 9 o 147.45 124.07
    -2 6 9 o 134.86 125.46
    3 6 9 o 484.29 474.32
    -3 6 9 o 481.15 476.44
    4 6 9 o 154.24 149.54
    -4 6 9 o 166.79 149.25
    5 6 9 o 59.61 57.13
    -5 6 9 o 60.27 56.25
    6 6 9 o 93.64 81.14
    -6 6 9 o 80.81 82.83
    0 7 9 o 1369.15 1369.64
    1 7 9 o 554.43 558.06
    -1 7 9 o 597.20 558.48
    2 7 9 o 87.49 104.25
    -2 7 9 o 94.43 106.14
    3 7 9 o 1286.70 1259.42
    -3 7 9 o 1282.40 1251.03
    4 7 9 o 24.72 29.13
    -4 7 9 o 33.04 29.35
    5 7 9 o 30.77 28.33
    -5 7 9 o 22.84 28.16
    6 7 9 o 12.94 18.59
    -6 7 9 < 11.55 18.86
    0 8 9 o 13.59 28.26
    1 8 9 o 42.40 39.28
    -1 8 9 o 34.42 38.94
    2 8 9 o 272.44 278.63
    -2 8 9 o 274.82 276.79
    3 8 9 o 16.20 20.59
    -3 8 9 o 19.75 20.19
    4 8 9 o 234.67 229.41
    -4 8 9 o 218.09 230.72
    5 8 9 o 17.84 28.01
    -5 8 9 < 15.14 28.64
    0 9 9 o 1864.96 1926.64
    1 9 9 o 631.31 631.64
    -1 9 9 o 621.89 633.90
    2 9 9 o 66.57 62.96
    -2 9 9 o 61.12 64.54
    3 9 9 o 84.23 99.40
    -3 9 9 o 97.56 97.77
    4 9 9 o 23.54 27.99
    -4 9 9 < 42.99 28.51
    -5 9 9 o 24.77 26.40
    0 10 9 o 476.76 463.28
    1 10 9 o 39.11 32.89
    -1 10 9 o 33.63 32.85
    2 10 9 o 73.94 80.70
    -2 10 9 o 77.28 81.50
    3 10 9 o 214.93 217.67
    -3 10 9 o 235.34 217.29
    -4 10 9 < 21.64 16.59
    0 11 9 < 8.29 10.72
    1 11 9 o 102.25 108.26
    -1 11 9 o 105.44 107.67
    -2 11 9 o 182.22 179.69
    -3 11 9 o 32.44 34.13
    -4 11 9 o 62.27 59.83
    0 12 9 < -2.42 3.63
    1 12 9 o 137.04 144.30
    -1 12 9 o 151.33 143.17
    -2 12 9 o 229.06 218.25
    0 13 9 < -1.13 0.00
    -1 13 9 o 99.82 98.54
    0 0 10 o 8654.60 8206.15
    1 0 10 < 9.74 10.34
    2 0 10 < 3.82 0.96
    3 0 10 o 685.79 724.71
    4 0 10 o 59.61 56.75
    5 0 10 o 74.82 86.47
    6 0 10 o 70.16 81.69
    7 0 10 < 0.66 7.65
    0 1 10 o 1588.74 1414.37
    1 1 10 o 1249.03 1280.14
    -1 1 10 o 1282.93 1273.12
    2 1 10 o 403.65 367.93
    -2 1 10 o 376.69 363.59
    3 1 10 o 60.20 51.69
    -3 1 10 o 69.61 50.03
    4 1 10 o 370.26 417.09
    -4 1 10 o 400.56 415.90
    5 1 10 o 70.18 60.09
    -5 1 10 o 69.20 60.67
    6 1 10 o 415.94 390.03
    -6 1 10 o 379.22 387.27
    7 1 10 o 48.06 59.99
    -7 1 10 o 59.36 59.01
    0 2 10 o 41.21 35.02
    1 2 10 o 2319.82 2262.68
    -1 2 10 o 2301.02 2258.51
    2 2 10 o 7875.69 7176.37
    -2 2 10 o 7456.18 7202.77
    3 2 10 o 414.44 412.31
    -3 2 10 o 405.21 409.84
    4 2 10 o 347.95 376.29
    -4 2 10 o 350.52 377.23
    5 2 10 o 122.25 134.39
    -5 2 10 o 128.15 133.30
    6 2 10 o 52.29 53.72
    -6 2 10 o 50.76 53.63
    7 2 10 o 31.18 26.39
    -7 2 10 o 20.98 26.29
    0 3 10 o 680.02 630.41
    1 3 10 o 1319.44 1245.58
    -1 3 10 o 1423.67 1237.13
    2 3 10 o 143.37 156.09
    -2 3 10 o 158.80 152.68
    3 3 10 o 52.07 49.56
    -3 3 10 o 45.93 50.41
    4 3 10 o 649.29 684.40
    -4 3 10 o 664.53 686.54
    5 3 10 o 976.21 954.98
    -5 3 10 o 982.13 960.73
    6 3 10 o 97.59 94.77
    -6 3 10 o 90.02 93.72
    7 3 10 o 68.82 59.58
    0 4 10 o 2642.15 2373.02
    1 4 10 o 296.00 286.21
    -1 4 10 o 281.89 283.58
    2 4 10 o 276.09 244.09
    -2 4 10 o 285.24 244.00
    3 4 10 o 317.23 317.40
    -3 4 10 o 302.43 320.52
    4 4 10 o 54.11 45.80
    -4 4 10 o 48.06 45.27
    5 4 10 o 376.57 372.11
    -5 4 10 o 395.55 371.39
    6 4 10 o 114.26 107.29
    -6 4 10 o 112.26 108.54
    0 5 10 o 125.12 97.85
    1 5 10 o 142.05 143.89
    -1 5 10 o 163.26 142.82
    2 5 10 o 171.28 171.29
    -2 5 10 o 156.34 171.54
    3 5 10 o 46.03 53.45
    -3 5 10 o 54.39 52.08
    4 5 10 o 342.45 347.99
    -4 5 10 o 332.93 351.53
    5 5 10 o 60.79 55.45
    -5 5 10 o 57.99 55.80
    6 5 10 < 7.36 5.75
    -6 5 10 < 7.57 5.84
    0 6 10 o 575.94 488.41
    1 6 10 o 159.97 167.71
    -1 6 10 o 208.08 164.97
    2 6 10 o 74.87 65.90
    -2 6 10 o 82.93 64.72
    3 6 10 o 132.62 116.83
    -3 6 10 o 118.90 115.60
    4 6 10 o 88.45 84.24
    -4 6 10 o 87.17 81.92
    5 6 10 o 17.67 17.83
    -5 6 10 o 21.63 17.39
    6 6 10 < 7.97 8.93
    -6 6 10 o 14.17 8.44
    0 7 10 o 13.54 12.51
    1 7 10 o 334.24 311.00
    -1 7 10 o 319.04 311.98
    2 7 10 o 112.18 103.63
    -2 7 10 o 119.20 104.33
    3 7 10 o 103.51 113.68
    -3 7 10 o 121.01 112.60
    4 7 10 o 100.71 106.10
    -4 7 10 o 103.66 106.36
    5 7 10 < 4.39 4.90
    -5 7 10 < 6.07 4.98
    0 8 10 o 146.38 149.35
    1 8 10 o 731.50 727.96
    -1 8 10 o 747.43 723.74
    2 8 10 o 64.50 70.97
    -2 8 10 o 68.87 71.82
    3 8 10 o 43.34 55.57
    -3 8 10 o 44.31 55.26
    4 8 10 o 203.19 206.05
    -4 8 10 o 201.73 205.71
    5 8 10 < 6.65 4.74
    -5 8 10 < 3.22 4.76
    0 9 10 o 106.11 125.42
    1 9 10 o 76.40 76.03
    -1 9 10 o 75.98 75.04
    2 9 10 o 11.95 14.04
    -2 9 10 < 7.47 13.77
    3 9 10 o 315.62 373.50
    -3 9 10 o 339.14 374.19
    4 9 10 o 133.61 138.42
    -4 9 10 o 129.16 136.51
    -5 9 10 o 34.00 20.77
    0 10 10 < 2.13 4.74
    1 10 10 o 323.82 271.72
    -1 10 10 o 259.22 272.34
    2 10 10 < 5.47 5.17
    -2 10 10 < 5.57 5.10
    3 10 10 < 6.70 3.58
    -3 10 10 < -1.27 3.47
    -4 10 10 o 57.15 50.68
    0 11 10 < -2.27 1.15
    1 11 10 o 43.02 36.74
    -1 11 10 o 39.91 36.26
    -2 11 10 o 25.73 20.53
    -3 11 10 o 56.16 52.23
    0 12 10 < 6.21 6.10
    1 12 10 < 0.41 4.98
    -1 12 10 < 7.18 4.82
    -2 12 10 o 38.39 36.06
    1 0 11 o 267.89 289.99
    2 0 11 o 85.63 89.72
    3 0 11 < 4.93 9.28
    4 0 11 o 274.96 290.98
    5 0 11 < 12.63 9.19
    6 0 11 o 302.60 303.01
    7 0 11 o 11.51 6.36
    0 1 11 o 623.29 563.97
    1 1 11 o 829.10 785.56
    -1 1 11 o 813.51 786.35
    2 1 11 < 8.41 3.88
    -2 1 11 < 0.96 3.75
    3 1 11 o 584.22 580.08
    -3 1 11 o 559.36 578.71
    4 1 11 o 213.17 230.57
    -4 1 11 o 232.04 232.71
    5 1 11 o 210.46 221.00
    -5 1 11 o 200.81 224.40
    6 1 11 o 10.31 16.98
    -6 1 11 o 10.72 17.56
    7 1 11 o 10.74 7.01
    -7 1 11 < 5.83 6.81
    0 2 11 o 1419.57 1445.08
    1 2 11 o 333.40 343.69
    -1 2 11 o 317.36 347.51
    2 2 11 o 261.53 256.15
    -2 2 11 o 267.24 257.35
    3 2 11 o 660.36 625.23
    -3 2 11 o 625.48 628.32
    4 2 11 o 185.93 200.89
    -4 2 11 o 180.55 198.18
    5 2 11 < 6.68 1.50
    -5 2 11 < 2.64 1.69
    6 2 11 < 15.65 24.70
    -6 2 11 o 19.19 24.26
    7 2 11 o 21.32 22.35
    -7 2 11 o 22.05 22.30
    0 3 11 o 27.95 7.55
    1 3 11 o 4706.56 4265.24
    -1 3 11 o 4610.08 4262.78
    2 3 11 o 166.04 165.35
    -2 3 11 o 166.83 164.32
    3 3 11 o 582.09 576.12
    -3 3 11 o 541.07 580.10
    4 3 11 o 1632.24 1683.48
    -4 3 11 o 1683.54 1682.00
    5 3 11 o 14.39 15.11
    -5 3 11 o 17.29 14.92
    6 3 11 o 192.32 204.29
    -6 3 11 o 198.57 203.18
    7 3 11 o 270.51 232.28
    0 4 11 o 360.84 375.59
    1 4 11 o 1745.20 1684.98
    -1 4 11 o 1652.83 1685.22
    2 4 11 o 237.84 237.20
    -2 4 11 o 257.25 238.34
    3 4 11 o 46.01 50.10
    -3 4 11 o 59.11 49.89
    4 4 11 o 605.04 613.96
    -4 4 11 o 626.56 613.84
    5 4 11 o 281.26 272.48
    -5 4 11 o 269.43 273.24
    6 4 11 o 121.34 125.39
    -6 4 11 o 118.62 125.54
    0 5 11 o 260.46 269.13
    1 5 11 o 131.99 131.09
    -1 5 11 o 138.68 131.57
    2 5 11 o 261.67 233.08
    -2 5 11 o 288.59 234.84
    3 5 11 o 209.24 210.70
    -3 5 11 o 217.40 210.45
    4 5 11 o 35.48 38.37
    -4 5 11 o 38.85 39.70
    5 5 11 o 125.72 120.42
    -5 5 11 o 140.49 118.71
    6 5 11 < 13.32 17.23
    -6 5 11 o 17.74 17.58
    0 6 11 < 15.85 8.99
    1 6 11 o 235.94 215.22
    -1 6 11 o 259.80 212.02
    2 6 11 o 192.84 186.66
    -2 6 11 o 178.81 184.00
    3 6 11 < 7.06 8.84
    -3 6 11 o 12.53 8.33
    4 6 11 o 23.25 24.75
    -4 6 11 < 16.66 24.48
    5 6 11 o 55.03 47.83
    -5 6 11 o 60.70 48.37
    6 6 11 o 98.35 100.19
    -6 6 11 o 100.65 100.53
    0 7 11 o 732.68 715.38
    1 7 11 o 94.69 93.17
    -1 7 11 o 91.66 93.97
    2 7 11 o 125.24 157.48
    -2 7 11 o 142.20 159.24
    3 7 11 o 66.49 61.98
    -3 7 11 o 54.45 62.92
    4 7 11 o 190.29 188.51
    -4 7 11 o 186.84 186.81
    5 7 11 o 87.63 83.03
    -5 7 11 o 78.63 82.48
    0 8 11 o 1863.24 1971.32
    1 8 11 o 492.97 482.52
    -1 8 11 o 474.92 481.03
    2 8 11 o 181.21 163.83
    -2 8 11 o 179.68 165.02
    3 8 11 o 720.01 736.31
    -3 8 11 o 720.64 735.72
    4 8 11 < 12.46 11.32
    -4 8 11 < 10.72 11.37
    5 8 11 < 4.11 0.53
    -5 8 11 < 6.99 0.56
    0 9 11 o 661.02 675.20
    1 9 11 o 241.68 252.88
    -1 9 11 o 235.65 250.86
    2 9 11 o 15.74 21.13
    -2 9 11 o 19.65 19.76
    3 9 11 o 174.44 170.00
    -3 9 11 o 167.45 168.63
    4 9 11 o 174.83 184.42
    -4 9 11 o 193.34 181.90
    -5 9 11 < 10.20 0.78
    0 10 11 o 64.89 63.61
    1 10 11 o 251.70 260.30
    -1 10 11 o 253.86 257.65
    2 10 11 o 304.92 273.29
    -2 10 11 o 293.47 271.06
    3 10 11 o 290.73 299.30
    -3 10 11 o 292.41 299.97
    4 10 11 o 63.03 71.82
    -4 10 11 o 53.69 72.81
    0 11 11 < 1.54 7.61
    1 11 11 o 146.47 136.38
    -1 11 11 o 134.02 136.43
    -2 11 11 o 173.94 184.62
    -3 11 11 o 123.99 121.28
    0 12 11 o 28.75 19.37
    1 12 11 o 19.61 17.71
    -1 12 11 o 16.81 17.59
    -2 12 11 o 132.00 146.93
    0 0 12 o 253.93 229.13
    1 0 12 o 650.52 626.28
    2 0 12 o 371.71 368.99
    3 0 12 o 385.95 387.16
    4 0 12 o 699.21 677.76
    5 0 12 < 2.33 0.25
    6 0 12 < 7.80 7.64
    7 0 12 o 9.75 13.09
    0 1 12 o 966.74 879.80
    1 1 12 o 228.78 243.79
    -1 1 12 o 250.02 243.28
    2 1 12 o 278.27 271.17
    -2 1 12 o 288.55 268.98
    3 1 12 o 152.52 143.83
    -3 1 12 o 151.02 142.91
    4 1 12 o 61.92 75.37
    -4 1 12 o 61.60 75.22
    5 1 12 o 176.70 186.47
    -5 1 12 o 185.47 186.22
    6 1 12 o 74.78 75.30
    -6 1 12 o 76.90 74.74
    7 1 12 o 18.89 17.33
    -7 1 12 o 14.77 17.98
    0 2 12 o 162.41 176.68
    1 2 12 o 759.66 775.05
    -1 2 12 o 832.06 776.70
    2 2 12 o 2463.29 2360.62
    -2 2 12 o 2447.03 2359.13
    3 2 12 o 21.43 27.27
    -3 2 12 o 29.98 26.28
    4 2 12 o 649.84 643.88
    -4 2 12 o 630.70 643.63
    5 2 12 o 148.68 129.53
    -5 2 12 o 152.92 130.82
    6 2 12 o 31.40 41.13
    -6 2 12 o 39.74 41.40
    7 2 12 o 76.14 80.44
    -7 2 12 o 79.88 81.07
    0 3 12 < 3.20 0.00
    1 3 12 o 426.25 463.33
    -1 3 12 o 428.29 462.29
    2 3 12 o 1756.67 1704.90
    -2 3 12 o 1715.39 1702.92
    3 3 12 o 74.96 94.70
    -3 3 12 o 85.10 92.75
    4 3 12 o 552.67 577.07
    -4 3 12 o 563.28 573.63
    5 3 12 o 1008.36 1024.62
    -5 3 12 o 1066.78 1023.77
    6 3 12 o 417.00 385.15
    -6 3 12 o 406.95 384.38
    0 4 12 o 2827.87 2654.62
    1 4 12 o 1310.67 1310.26
    -1 4 12 o 1378.63 1315.12
    2 4 12 o 238.74 248.59
    -2 4 12 o 241.09 250.84
    3 4 12 o 108.19 122.71
    -3 4 12 o 122.22 125.42
    4 4 12 o 179.76 194.28
    -4 4 12 o 189.31 195.34
    5 4 12 o 141.59 125.56
    -5 4 12 o 123.58 126.09
    6 4 12 o 39.27 49.03
    -6 4 12 o 42.78 48.88
    0 5 12 < 5.36 0.80
    1 5 12 o 370.43 343.38
    -1 5 12 o 387.20 338.42
    2 5 12 o 117.75 117.35
    -2 5 12 o 129.04 117.27
    3 5 12 o 325.33 362.43
    -3 5 12 o 376.80 362.40
    4 5 12 o 23.14 33.02
    -4 5 12 o 28.07 33.55
    5 5 12 o 190.98 200.55
    -5 5 12 o 214.16 200.11
    6 5 12 o 39.78 37.48
    -6 5 12 o 41.23 37.10
    0 6 12 o 356.09 323.04
    1 6 12 o 568.18 600.07
    -1 6 12 o 571.85 593.50
    2 6 12 o 200.85 199.90
    -2 6 12 o 213.60 201.87
    3 6 12 o 25.66 16.05
    -3 6 12 o 14.99 16.18
    4 6 12 o 183.18 180.71
    -4 6 12 o 198.84 181.33
    5 6 12 o 30.03 32.60
    -5 6 12 o 35.98 32.10
    6 6 12 o 73.52 79.31
    -6 6 12 o 70.78 79.44
    0 7 12 o 1821.08 1724.68
    1 7 12 o 300.85 283.27
    -1 7 12 o 291.30 282.88
    2 7 12 o 17.44 21.95
    -2 7 12 o 16.07 21.18
    3 7 12 o 981.97 948.83
    -3 7 12 o 938.11 952.86
    4 7 12 o 73.57 76.18
    -4 7 12 o 91.29 75.48
    5 7 12 < 8.05 14.04
    -5 7 12 < 12.49 13.79
    0 8 12 o 1568.05 1615.24
    1 8 12 o 1221.87 1201.12
    -1 8 12 o 1197.22 1201.52
    2 8 12 o 273.21 273.27
    -2 8 12 o 279.26 271.02
    3 8 12 o 148.58 161.13
    -3 8 12 o 149.71 160.58
    4 8 12 o 350.67 356.96
    -4 8 12 o 371.88 358.26
    5 8 12 o 54.48 62.02
    -5 8 12 o 60.26 61.03
    0 9 12 o 325.77 307.48
    1 9 12 o 296.84 293.56
    -1 9 12 o 311.64 295.37
    2 9 12 o 194.02 192.33
    -2 9 12 o 191.64 191.23
    3 9 12 o 91.15 94.12
    -3 9 12 o 93.30 94.91
    4 9 12 o 323.05 303.32
    -4 9 12 o 299.55 305.62
    0 10 12 o 116.21 103.61
    1 10 12 < 2.31 3.53
    -1 10 12 < -4.72 3.74
    2 10 12 o 36.71 31.97
    -2 10 12 o 44.45 33.04
    3 10 12 < 2.20 4.41
    -3 10 12 < -2.33 3.86
    4 10 12 < 3.94 7.85
    -4 10 12 < 13.50 7.77
    0 11 12 < -2.46 0.24
    1 11 12 o 16.50 13.93
    -1 11 12 < 12.62 13.33
    -2 11 12 o 34.44 28.96
    -3 11 12 < 0.05 3.08
    0 12 12 o 76.57 70.07
    1 12 12 o 109.67 100.90
    -1 12 12 o 121.30 99.12
    -2 12 12 o 24.43 25.44
    1 0 13 o 144.28 153.84
    2 0 13 o 173.02 140.01
    3 0 13 o 460.36 416.95
    4 0 13 < 8.37 6.42
    5 0 13 o 358.22 330.40
    6 0 13 < 0.05 0.07
    7 0 13 o 99.17 100.47
    0 1 13 o 41.26 40.23
    1 1 13 < 8.04 3.34
    -1 1 13 < 0.63 3.61
    2 1 13 o 241.18 234.79
    -2 1 13 o 226.58 234.91
    3 1 13 o 597.43 610.07
    -3 1 13 o 568.17 604.41
    4 1 13 o 410.43 403.55
    -4 1 13 o 396.93 403.06
    5 1 13 o 543.25 552.37
    -5 1 13 o 558.46 546.38
    6 1 13 o 90.94 90.25
    -6 1 13 o 89.61 90.36
    7 1 13 < -6.59 3.16
    -7 1 13 < -0.71 3.11
    0 2 13 o 1432.84 1254.67
    1 2 13 o 2750.14 2561.12
    -1 2 13 o 2646.56 2560.99
    2 2 13 o 339.79 348.98
    -2 2 13 o 315.06 347.54
    3 2 13 o 254.28 244.31
    -3 2 13 o 258.68 245.88
    4 2 13 o 281.07 279.92
    -4 2 13 o 282.27 278.20
    5 2 13 < 11.54 6.65
    -5 2 13 < 7.15 6.46
    6 2 13 o 352.10 347.15
    -6 2 13 o 351.78 348.48
    0 3 13 o 271.31 246.58
    1 3 13 o 4810.55 4453.76
    -1 3 13 o 4795.55 4457.41
    2 3 13 o 1720.82 1718.95
    -2 3 13 o 1753.51 1722.05
    3 3 13 o 379.88 383.13
    -3 3 13 o 367.12 380.95
    4 3 13 o 458.82 481.67
    -4 3 13 o 437.27 485.66
    5 3 13 o 53.15 58.43
    -5 3 13 o 46.33 57.98
    6 3 13 o 61.07 65.40
    -6 3 13 o 61.98 64.67
    0 4 13 o 976.14 896.02
    1 4 13 o 649.08 653.00
    -1 4 13 o 662.24 648.20
    2 4 13 o 319.14 322.75
    -2 4 13 o 356.60 322.37
    3 4 13 o 147.20 140.11
    -3 4 13 o 141.38 139.27
    4 4 13 o 26.30 30.97
    -4 4 13 o 26.03 30.80
    5 4 13 o 10.86 15.99
    -5 4 13 o 15.90 15.65
    6 4 13 o 193.91 197.03
    -6 4 13 o 195.01 198.32
    0 5 13 < 15.39 22.96
    1 5 13 o 543.47 542.55
    -1 5 13 o 537.13 546.32
    2 5 13 o 546.72 518.35
    -2 5 13 o 520.73 515.13
    3 5 13 o 357.16 364.22
    -3 5 13 o 335.32 362.52
    4 5 13 o 21.88 23.54
    -4 5 13 o 27.05 24.33
    5 5 13 o 85.62 87.02
    -5 5 13 o 86.96 88.83
    6 5 13 o 102.46 97.69
    -6 5 13 o 99.50 98.74
    0 6 13 o 149.71 160.78
    1 6 13 o 280.57 250.68
    -1 6 13 o 273.29 248.02
    2 6 13 o 14.86 10.05
    -2 6 13 < 9.69 10.32
    3 6 13 o 43.55 39.58
    -3 6 13 o 51.02 38.80
    4 6 13 o 186.29 202.82
    -4 6 13 o 214.77 204.99
    5 6 13 o 97.72 92.66
    -5 6 13 o 85.19 92.81
    -6 6 13 o 89.99 79.50
    0 7 13 o 257.04 246.54
    1 7 13 o 23.61 24.58
    -1 7 13 o 16.29 23.73
    2 7 13 o 399.26 356.48
    -2 7 13 o 362.03 354.69
    3 7 13 o 168.76 181.34
    -3 7 13 o 151.11 180.53
    4 7 13 o 235.98 245.04
    -4 7 13 o 260.13 245.01
    5 7 13 o 190.71 178.92
    -5 7 13 o 180.88 179.07
    0 8 13 o 74.42 75.87
    1 8 13 o 37.80 30.92
    -1 8 13 o 31.22 30.86
    2 8 13 o 141.46 152.75
    -2 8 13 o 139.59 152.73
    3 8 13 o 214.63 200.14
    -3 8 13 o 215.30 199.51
    4 8 13 o 66.42 88.10
    -4 8 13 o 65.63 87.28
    5 8 13 o 21.14 15.90
    -5 8 13 o 19.12 15.87
    0 9 13 o 253.98 246.41
    1 9 13 o 544.78 515.94
    -1 9 13 o 548.30 513.98
    2 9 13 o 149.58 149.79
    -2 9 13 o 126.38 150.61
    3 9 13 < 10.31 11.73
    -3 9 13 o 13.28 11.64
    4 9 13 o 16.89 18.75
    -4 9 13 < 24.93 19.06
    0 10 13 o 21.48 18.13
    1 10 13 o 69.53 63.57
    -1 10 13 o 71.99 63.92
    2 10 13 o 11.52 10.67
    -2 10 13 < 12.58 10.93
    3 10 13 o 33.64 34.60
    -3 10 13 o 33.53 34.71
    4 10 13 o 22.23 17.68
    -4 10 13 o 25.26 18.30
    0 11 13 o 17.98 19.74
    1 11 13 o 71.06 77.96
    -1 11 13 o 77.42 78.26
    -2 11 13 o 153.09 139.72
    0 12 13 < -2.26 0.75
    1 12 13 o 32.43 31.28
    -1 12 13 o 35.83 31.65
    0 0 14 o 791.85 556.44
    1 0 14 o 232.14 201.46
    2 0 14 o 245.27 229.15
    3 0 14 o 385.94 356.07
    4 0 14 o 42.15 29.96
    5 0 14 o 263.31 256.04
    6 0 14 < -0.28 0.48
    0 1 14 o 263.67 255.26
    1 1 14 o 1395.99 1308.86
    -1 1 14 o 1410.81 1302.67
    2 1 14 o 142.95 137.62
    -2 1 14 o 148.03 139.23
    3 1 14 o 25.94 23.07
    -3 1 14 o 28.33 22.96
    4 1 14 o 167.41 181.39
    -4 1 14 o 172.66 181.07
    5 1 14 o 404.61 398.53
    -5 1 14 o 418.27 402.50
    6 1 14 < 5.21 2.41
    -6 1 14 < 3.93 2.24
    0 2 14 o 257.74 241.27
    1 2 14 o 1464.76 1394.13
    -1 2 14 o 1450.80 1395.03
    2 2 14 o 1797.48 1863.08
    -2 2 14 o 1783.22 1859.19
    3 2 14 o 785.30 778.64
    -3 2 14 o 759.63 789.05
    4 2 14 o 77.49 79.80
    -4 2 14 o 75.56 78.78
    5 2 14 o 516.34 507.21
    -5 2 14 o 518.64 507.00
    6 2 14 o 20.17 17.22
    -6 2 14 o 21.15 16.51
    0 3 14 o 156.02 141.58
    1 3 14 o 643.46 633.01
    -1 3 14 o 650.56 633.76
    2 3 14 o 48.73 53.94
    -2 3 14 o 51.34 52.33
    3 3 14 o 60.17 72.78
    -3 3 14 o 66.57 72.34
    4 3 14 o 731.69 734.45
    -4 3 14 o 765.32 735.47
    5 3 14 o 56.84 60.10
    -5 3 14 o 55.33 60.70
    6 3 14 o 123.52 126.66
    -6 3 14 o 125.41 126.99
    0 4 14 o 105.68 106.34
    1 4 14 o 930.92 914.58
    -1 4 14 o 895.81 914.19
    2 4 14 o 117.17 113.07
    -2 4 14 o 105.24 111.99
    3 4 14 o 219.76 230.77
    -3 4 14 o 204.56 228.25
    4 4 14 o 113.78 112.73
    -4 4 14 o 116.24 113.18
    5 4 14 o 74.45 61.69
    -5 4 14 o 68.46 61.64
    6 4 14 < 9.88 6.82
    -6 4 14 < 7.40 6.90
    0 5 14 o 27.86 28.39
    1 5 14 o 174.29 181.15
    -1 5 14 o 164.08 183.61
    2 5 14 o 24.04 21.16
    -2 5 14 o 24.38 20.96
    3 5 14 o 28.06 28.11
    -3 5 14 < 17.60 27.93
    4 5 14 o 90.07 101.45
    -4 5 14 o 110.64 100.61
    5 5 14 o 32.89 30.80
    -5 5 14 o 24.23 32.24
    6 5 14 o 64.04 58.91
    -6 5 14 o 65.66 58.64
    0 6 14 < -29.68 0.29
    1 6 14 o 251.84 271.36
    -1 6 14 o 259.40 266.92
    2 6 14 o 32.15 29.38
    -2 6 14 o 28.81 28.35
    3 6 14 o 116.92 118.02
    -3 6 14 o 116.00 119.93
    4 6 14 o 20.27 14.93
    -4 6 14 < 10.41 14.54
    5 6 14 < 5.08 4.40
    -5 6 14 < 1.81 4.31
    0 7 14 o 41.42 39.53
    1 7 14 o 1005.61 996.38
    -1 7 14 o 1035.30 1004.83
    2 7 14 o 298.77 300.84
    -2 7 14 o 313.63 300.60
    3 7 14 o 109.02 100.61
    -3 7 14 o 102.57 101.47
    4 7 14 < 10.25 9.46
    -4 7 14 < 9.21 9.68
    5 7 14 < 5.41 10.95
    -5 7 14 o 11.80 11.15
    0 8 14 o 2639.31 2490.88
    1 8 14 o 29.43 24.26
    -1 8 14 o 31.05 24.81
    2 8 14 o 122.19 122.53
    -2 8 14 o 103.59 123.04
    3 8 14 o 278.05 269.09
    -3 8 14 o 266.82 272.56
    4 8 14 < 4.10 0.96
    -4 8 14 < 2.67 0.93
    5 8 14 o 19.13 18.04
    -5 8 14 o 22.12 17.62
    0 9 14 o 298.62 283.79
    1 9 14 o 246.85 240.66
    -1 9 14 o 243.16 241.55
    2 9 14 o 43.65 54.91
    -2 9 14 o 50.07 55.35
    3 9 14 o 378.80 386.08
    -3 9 14 o 381.96 387.08
    4 9 14 o 24.37 26.73
    -4 9 14 < 19.69 26.17
    0 10 14 o 71.61 56.29
    1 10 14 < 9.52 8.22
    -1 10 14 < 4.52 9.12
    2 10 14 < -0.01 1.78
    -2 10 14 < 1.45 1.85
    3 10 14 o 72.49 73.15
    -3 10 14 o 68.71 73.60
    0 11 14 o 25.10 28.52
    1 11 14 o 23.83 26.72
    -1 11 14 o 31.94 27.07
    -2 11 14 o 33.72 35.00
    0 12 14 < 4.75 6.74
    -1 12 14 o 51.29 51.63
    1 0 15 o 104.90 93.29
    2 0 15 o 365.45 322.77
    3 0 15 o 56.09 53.87
    4 0 15 o 367.91 353.25
    5 0 15 o 137.79 146.07
    6 0 15 o 64.91 64.49
    0 1 15 o 962.01 793.70
    1 1 15 o 360.99 334.99
    -1 1 15 o 371.49 336.03
    2 1 15 o 187.86 188.07
    -2 1 15 o 187.59 187.90
    3 1 15 o 694.43 659.23
    -3 1 15 o 672.83 661.52
    4 1 15 o 545.58 583.20
    -4 1 15 o 580.58 584.62
    5 1 15 o 153.03 138.87
    -5 1 15 o 127.60 140.70
    6 1 15 o 297.48 297.77
    -6 1 15 o 298.72 300.14
    0 2 15 o 33.87 26.68
    1 2 15 o 995.04 840.16
    -1 2 15 o 942.79 843.87
    2 2 15 o 668.31 694.71
    -2 2 15 o 674.46 689.63
    3 2 15 o 102.25 128.68
    -3 2 15 o 119.95 128.37
    4 2 15 o 577.20 539.10
    -4 2 15 o 564.21 540.32
    5 2 15 o 105.32 100.09
    -5 2 15 o 96.15 98.88
    6 2 15 o 60.79 71.80
    -6 2 15 o 65.60 72.38
    0 3 15 < 5.26 12.47
    1 3 15 o 1155.36 1170.21
    -1 3 15 o 1181.33 1165.14
    2 3 15 o 660.11 634.88
    -2 3 15 o 591.14 631.31
    3 3 15 o 426.01 420.82
    -3 3 15 o 403.77 419.91
    4 3 15 o 56.69 54.83
    -4 3 15 o 53.67 54.32
    5 3 15 o 29.90 37.99
    -5 3 15 o 33.58 36.57
    6 3 15 o 339.68 329.79
    -6 3 15 o 358.11 328.40
    0 4 15 o 208.66 209.73
    1 4 15 o 147.80 151.09
    -1 4 15 o 154.18 154.54
    2 4 15 o 206.68 229.18
    -2 4 15 o 206.59 229.78
    3 4 15 o 523.23 546.91
    -3 4 15 o 530.61 543.46
    4 4 15 o 175.69 179.01
    -4 4 15 o 187.68 179.26
    5 4 15 o 16.17 20.87
    -5 4 15 < 17.46 21.57
    6 4 15 o 81.34 87.35
    -6 4 15 o 90.97 87.60
    0 5 15 < -5.84 0.65
    1 5 15 o 1467.54 1379.65
    -1 5 15 o 1394.67 1380.65
    2 5 15 o 88.01 80.30
    -2 5 15 o 93.18 79.54
    3 5 15 o 78.12 98.23
    -3 5 15 o 78.40 98.96
    4 5 15 < 8.14 12.73
    -4 5 15 < 10.67 12.74
    5 5 15 o 11.95 13.27
    -5 5 15 < 5.74 12.69
    -6 5 15 o 15.82 12.57
    0 6 15 o 96.28 77.29
    1 6 15 o 44.78 43.76
    -1 6 15 o 40.46 42.69
    2 6 15 o 206.83 223.92
    -2 6 15 o 219.25 224.45
    3 6 15 o 224.18 207.27
    -3 6 15 o 214.74 208.10
    4 6 15 o 230.77 235.40
    -4 6 15 o 216.07 234.12
    5 6 15 o 13.41 15.89
    -5 6 15 o 13.74 15.68
    0 7 15 o 1763.01 1708.23
    1 7 15 o 223.80 198.66
    -1 7 15 o 223.49 199.33
    2 7 15 o 125.09 132.51
    -2 7 15 o 136.76 130.70
    3 7 15 o 137.44 133.34
    -3 7 15 o 109.61 136.15
    4 7 15 o 114.17 111.77
    -4 7 15 o 119.58 111.85
    5 7 15 o 24.03 21.92
    -5 7 15 o 25.97 21.87
    0 8 15 o 12.48 13.32
    1 8 15 o 350.66 358.53
    -1 8 15 o 356.57 357.45
    2 8 15 o 262.12 271.82
    -2 8 15 o 284.57 270.79
    3 8 15 o 27.46 25.94
    -3 8 15 o 28.23 25.65
    4 8 15 o 258.55 261.92
    -4 8 15 o 255.24 262.71
    5 8 15 o 76.67 61.88
    -5 8 15 o 81.59 61.96
    0 9 15 o 478.88 459.47
    1 9 15 o 13.90 7.69
    -1 9 15 < 6.05 8.08
    2 9 15 o 67.75 78.80
    -2 9 15 o 76.47 78.89
    3 9 15 o 238.59 257.38
    -3 9 15 o 234.44 254.72
    4 9 15 o 14.52 12.71
    -4 9 15 < 9.55 12.98
    0 10 15 o 44.68 44.21
    1 10 15 o 66.01 73.63
    -1 10 15 o 64.52 73.66
    2 10 15 o 164.67 164.88
    -2 10 15 o 168.02 167.59
    3 10 15 < -2.46 0.05
    -3 10 15 < -1.42 0.05
    0 11 15 o 15.69 7.80
    1 11 15 o 42.91 40.57
    -1 11 15 o 50.88 40.55
    -2 11 15 o 42.43 43.90
    0 12 15 < -2.38 0.17
    -1 12 15 o 185.20 182.91
    0 0 16 < -5.42 0.61
    1 0 16 o 118.22 106.60
    2 0 16 < 13.83 36.92
    3 0 16 o 180.59 162.81
    4 0 16 o 225.76 235.53
    5 0 16 < -2.18 0.02
    6 0 16 < 0.40 0.69
    0 1 16 o 100.10 91.76
    1 1 16 o 1015.38 923.88
    -1 1 16 o 991.68 926.83
    2 1 16 o 208.85 223.52
    -2 1 16 o 193.66 222.57
    3 1 16 o 228.61 213.37
    -3 1 16 o 226.53 213.54
    4 1 16 o 82.85 70.99
    -4 1 16 o 61.31 72.54
    5 1 16 o 92.78 96.18
    -5 1 16 o 101.28 95.80
    6 1 16 o 106.97 105.15
    -6 1 16 o 106.01 105.05
    0 2 16 o 507.68 485.68
    1 2 16 o 975.98 930.05
    -1 2 16 o 983.70 929.05
    2 2 16 o 245.37 224.65
    -2 2 16 o 235.10 223.75
    3 2 16 o 198.31 201.26
    -3 2 16 o 190.62 201.16
    4 2 16 o 778.37 810.78
    -4 2 16 o 794.61 804.81
    5 2 16 o 123.62 121.91
    -5 2 16 o 111.33 123.06
    6 2 16 o 265.01 263.66
    -6 2 16 o 296.18 263.71
    0 3 16 < 7.16 13.07
    1 3 16 o 317.53 295.54
    -1 3 16 o 291.87 296.66
    2 3 16 o 389.39 388.93
    -2 3 16 o 379.45 388.91
    3 3 16 o 53.72 60.17
    -3 3 16 o 50.99 60.29
    4 3 16 o 44.75 51.52
    -4 3 16 o 50.42 51.61
    5 3 16 o 59.04 49.92
    -5 3 16 o 55.55 49.35
    6 3 16 o 26.18 36.00
    -6 3 16 o 31.68 35.79
    0 4 16 o 1197.43 1171.84
    1 4 16 o 47.29 48.09
    -1 4 16 o 39.32 47.99
    2 4 16 o 1298.44 1254.47
    -2 4 16 o 1279.44 1263.50
    3 4 16 o 192.04 192.01
    -3 4 16 o 189.00 191.79
    4 4 16 o 28.18 29.04
    -4 4 16 o 24.44 28.43
    5 4 16 o 41.53 41.62
    -5 4 16 o 42.77 40.95
    6 4 16 o 21.40 18.93
    -6 4 16 o 19.14 19.59
    0 5 16 o 32.43 33.04
    1 5 16 o 462.65 468.50
    -1 5 16 o 474.87 470.69
    2 5 16 o 345.48 352.34
    -2 5 16 o 379.12 351.76
    3 5 16 o 112.85 131.42
    -3 5 16 o 107.23 130.29
    4 5 16 o 235.44 236.15
    -4 5 16 o 226.17 236.20
    5 5 16 o 18.14 20.49
    -5 5 16 < 7.47 20.37
    -6 5 16 o 14.00 12.83
    0 6 16 o 769.03 768.29
    1 6 16 o 682.56 647.91
    -1 6 16 o 668.28 651.58
    2 6 16 o 230.07 230.46
    -2 6 16 o 240.92 231.48
    3 6 16 o 97.89 91.26
    -3 6 16 o 103.27 90.28
    4 6 16 o 174.91 191.35
    -4 6 16 o 170.78 190.73
    5 6 16 o 54.51 52.68
    -5 6 16 o 47.03 53.17
    0 7 16 o 97.58 91.48
    1 7 16 o 92.65 98.92
    -1 7 16 o 98.95 100.00
    2 7 16 o 244.78 262.35
    -2 7 16 o 242.64 260.80
    3 7 16 o 715.64 781.02
    -3 7 16 o 735.55 778.63
    4 7 16 o 33.44 40.95
    -4 7 16 o 35.76 41.48
    5 7 16 o 117.05 105.73
    -5 7 16 o 109.49 105.61
    0 8 16 o 36.94 36.15
    1 8 16 o 272.68 268.22
    -1 8 16 o 288.82 269.57
    2 8 16 o 190.99 211.88
    -2 8 16 o 176.72 210.17
    3 8 16 o 120.95 119.46
    -3 8 16 o 117.36 117.81
    4 8 16 o 30.89 31.58
    -4 8 16 o 23.36 33.10
    0 9 16 o 807.46 795.24
    1 9 16 o 81.80 84.96
    -1 9 16 o 75.74 83.94
    2 9 16 o 55.71 58.25
    -2 9 16 o 58.90 58.22
    3 9 16 o 71.98 67.46
    -3 9 16 o 75.65 67.61
    4 9 16 o 33.26 31.46
    -4 9 16 o 32.95 31.28
    0 10 16 o 130.88 128.45
    1 10 16 o 41.98 44.44
    -1 10 16 o 45.05 43.20
    2 10 16 o 55.62 51.61
    -2 10 16 o 54.94 50.02
    3 10 16 o 61.19 63.40
    -3 10 16 o 60.63 62.27
    0 11 16 o 78.64 80.89
    1 11 16 < 4.83 5.06
    -1 11 16 < 9.93 5.25
    -2 11 16 o 215.59 198.33
    1 0 17 o 30.36 29.89
    2 0 17 < 2.24 7.56
    3 0 17 o 1729.74 1740.08
    4 0 17 o 453.72 441.14
    5 0 17 < 10.40 14.49
    6 0 17 o 54.09 51.13
    0 1 17 o 20.64 24.67
    1 1 17 o 198.12 211.88
    -1 1 17 o 185.40 213.85
    2 1 17 o 620.40 579.14
    -2 1 17 o 579.97 583.61
    3 1 17 o 44.85 50.68
    -3 1 17 o 49.91 50.89
    4 1 17 o 71.22 89.57
    -4 1 17 o 89.46 89.77
    5 1 17 o 82.29 85.87
    -5 1 17 o 90.68 86.12
    6 1 17 o 134.98 128.65
    -6 1 17 o 131.19 128.93
    0 2 17 o 31.36 39.69
    1 2 17 o 295.20 309.61
    -1 2 17 o 312.61 312.24
    2 2 17 o 601.46 578.51
    -2 2 17 o 559.54 575.33
    3 2 17 o 574.56 572.95
    -3 2 17 o 549.19 573.30
    4 2 17 o 609.35 630.16
    -4 2 17 o 605.10 633.92
    5 2 17 o 113.95 105.02
    -5 2 17 o 106.52 105.51
    6 2 17 o 21.57 26.72
    -6 2 17 o 29.41 26.75
    0 3 17 o 326.57 339.35
    1 3 17 o 18.20 23.66
    -1 3 17 o 19.10 24.11
    2 3 17 o 162.08 169.90
    -2 3 17 o 178.41 173.07
    3 3 17 o 883.17 842.67
    -3 3 17 o 835.69 846.81
    4 3 17 o 214.08 203.55
    -4 3 17 o 215.55 202.49
    5 3 17 o 42.86 40.88
    -5 3 17 o 33.23 40.98
    6 3 17 o 90.55 81.82
    -6 3 17 o 83.08 81.78
    0 4 17 o 21.70 33.55
    1 4 17 o 388.76 385.12
    -1 4 17 o 389.91 382.37
    2 4 17 o 245.77 256.59
    -2 4 17 o 261.97 255.38
    3 4 17 < 12.68 24.05
    -3 4 17 < 19.41 23.63
    4 4 17 o 192.30 195.54
    -4 4 17 o 198.92 193.87
    5 4 17 o 322.77 313.80
    -5 4 17 o 326.96 313.76
    -6 4 17 o 14.60 11.07
    0 5 17 o 221.32 231.46
    1 5 17 < 5.67 11.58
    -1 5 17 < 21.78 11.74
    2 5 17 o 245.73 266.39
    -2 5 17 o 265.93 262.97
    3 5 17 o 135.34 142.50
    -3 5 17 o 136.12 140.86
    4 5 17 o 34.04 31.09
    -4 5 17 o 40.61 30.65
    5 5 17 o 68.02 76.54
    -5 5 17 o 71.40 76.56
    0 6 17 o 653.41 648.97
    1 6 17 o 145.82 131.51
    -1 6 17 o 149.53 131.84
    2 6 17 o 96.17 88.22
    -2 6 17 o 88.51 87.89
    3 6 17 < 4.91 10.59
    -3 6 17 < 6.53 10.29
    4 6 17 o 26.65 23.20
    -4 6 17 o 30.31 23.40
    5 6 17 o 30.08 26.62
    -5 6 17 o 25.10 27.09
    0 7 17 o 490.33 448.07
    1 7 17 o 1508.46 1456.67
    -1 7 17 o 1481.48 1460.41
    2 7 17 o 49.78 45.44
    -2 7 17 o 52.94 43.95
    3 7 17 o 142.72 150.13
    -3 7 17 o 153.29 151.46
    4 7 17 o 40.90 44.73
    -4 7 17 o 46.82 44.57
    5 7 17 o 54.27 45.12
    -5 7 17 o 51.05 44.81
    0 8 17 < 8.23 7.39
    1 8 17 o 194.73 198.24
    -1 8 17 o 197.08 197.29
    2 8 17 o 34.91 22.53
    -2 8 17 o 25.20 22.05
    3 8 17 o 107.14 112.71
    -3 8 17 o 117.95 113.67
    4 8 17 < 11.54 6.90
    -4 8 17 < 6.97 7.13
    0 9 17 o 106.26 99.20
    1 9 17 o 49.14 59.06
    -1 9 17 o 48.39 58.04
    2 9 17 o 169.15 176.17
    -2 9 17 o 161.07 177.90
    3 9 17 < 7.47 8.82
    -3 9 17 < 7.73 9.23
    4 9 17 o 26.64 24.59
    0 10 17 < 14.14 11.88
    1 10 17 o 30.16 31.87
    -1 10 17 o 33.76 31.31
    2 10 17 o 203.47 190.27
    -2 10 17 o 197.43 189.29
    3 10 17 o 92.46 91.51
    -3 10 17 o 94.10 92.21
    0 11 17 o 39.05 39.07
    1 11 17 < 6.18 2.99
    -1 11 17 < 3.27 3.08
    -2 11 17 o 39.73 38.72
    0 0 18 o 37.68 33.40
    1 0 18 o 1182.05 1194.05
    2 0 18 o 1189.62 1206.70
    3 0 18 o 63.42 72.28
    4 0 18 o 175.97 186.07
    5 0 18 o 104.32 108.35
    6 0 18 o 43.25 31.91
    0 1 18 o 59.07 57.24
    1 1 18 o 19.42 24.42
    -1 1 18 o 26.46 24.26
    2 1 18 o 77.43 80.51
    -2 1 18 o 73.60 79.52
    3 1 18 o 661.09 737.47
    -3 1 18 o 710.22 732.33
    4 1 18 o 99.08 105.80
    -4 1 18 o 91.82 105.91
    5 1 18 o 100.91 100.85
    -5 1 18 o 102.91 99.66
    6 1 18 o 297.58 279.37
    -6 1 18 o 293.99 281.17
    0 2 18 o 831.48 848.40
    1 2 18 o 1129.77 1076.74
    -1 2 18 o 1092.66 1076.83
    2 2 18 o 86.68 86.18
    -2 2 18 o 89.96 87.26
    3 2 18 o 603.90 636.10
    -3 2 18 o 622.42 637.83
    4 2 18 o 636.41 634.09
    -4 2 18 o 660.28 633.23
    5 2 18 o 96.39 96.00
    -5 2 18 o 88.73 97.42
    6 2 18 o 93.11 96.39
    -6 2 18 o 97.31 96.73
    0 3 18 o 1278.24 1288.05
    1 3 18 o 399.34 387.48
    -1 3 18 o 383.71 385.76
    2 3 18 o 200.57 207.52
    -2 3 18 o 178.59 209.77
    3 3 18 o 210.61 205.27
    -3 3 18 o 225.21 204.88
    4 3 18 o 127.32 122.50
    -4 3 18 o 122.00 121.10
    5 3 18 o 82.00 75.76
    -5 3 18 o 73.76 76.22
    -6 3 18 o 25.32 31.07
    0 4 18 o 224.43 225.88
    1 4 18 o 337.61 329.46
    -1 4 18 o 341.44 332.21
    2 4 18 o 562.31 578.75
    -2 4 18 o 579.30 577.18
    3 4 18 o 102.87 117.99
    -3 4 18 o 113.14 115.62
    4 4 18 o 273.15 277.01
    -4 4 18 o 283.77 275.57
    5 4 18 o 303.62 287.46
    -5 4 18 o 302.45 287.42
    0 5 18 o 27.70 13.32
    1 5 18 o 135.35 142.46
    -1 5 18 o 134.23 141.49
    2 5 18 o 619.14 620.93
    -2 5 18 o 622.68 622.09
    3 5 18 o 34.41 42.88
    -3 5 18 o 40.83 43.36
    4 5 18 o 268.83 286.66
    -4 5 18 o 267.83 287.46
    5 5 18 o 20.27 21.88
    -5 5 18 o 22.20 22.02
    0 6 18 o 2434.33 2195.23
    1 6 18 o 929.26 921.55
    -1 6 18 o 950.82 920.57
    2 6 18 o 513.77 502.58
    -2 6 18 o 524.75 505.88
    3 6 18 < 4.16 0.62
    -3 6 18 < -2.61 0.57
    4 6 18 o 53.53 54.39
    -4 6 18 o 48.19 54.80
    5 6 18 o 10.69 13.95
    -5 6 18 o 15.23 14.16
    0 7 18 o 784.79 736.12
    1 7 18 o 196.79 204.80
    -1 7 18 o 202.04 204.41
    2 7 18 o 62.16 60.21
    -2 7 18 o 49.54 58.85
    3 7 18 < 10.43 20.13
    -3 7 18 o 14.06 20.27
    4 7 18 o 47.50 45.91
    -4 7 18 o 53.92 46.85
    5 7 18 o 144.82 139.97
    -5 7 18 o 138.96 141.45
    0 8 18 o 606.45 573.91
    1 8 18 o 240.43 243.02
    -1 8 18 o 248.69 243.20
    2 8 18 o 42.65 46.52
    -2 8 18 o 38.31 46.05
    3 8 18 o 19.94 19.44
    -3 8 18 o 19.89 19.63
    4 8 18 o 118.00 118.69
    -4 8 18 o 119.89 117.39
    0 9 18 o 126.19 123.43
    1 9 18 o 13.93 10.88
    -1 9 18 < 8.48 11.02
    2 9 18 o 22.97 19.71
    -2 9 18 o 18.52 19.51
    3 9 18 o 115.21 114.08
    -3 9 18 o 100.98 114.10
    0 10 18 o 60.84 55.35
    1 10 18 o 57.29 60.18
    -1 10 18 o 59.61 60.70
    2 10 18 o 108.18 106.39
    -2 10 18 o 116.74 106.62
    0 11 18 o 63.67 46.07
    -1 11 18 < 1.41 1.36
    1 0 19 o 650.05 653.34
    2 0 19 o 553.07 583.39
    3 0 19 o 245.78 233.90
    4 0 19 o 486.28 489.69
    5 0 19 < 6.96 9.19
    6 0 19 o 129.46 134.25
    0 1 19 o 9.68 3.78
    1 1 19 o 333.15 352.99
    -1 1 19 o 367.11 350.66
    2 1 19 < 12.89 34.89
    -2 1 19 o 32.59 34.72
    3 1 19 o 18.74 22.89
    -3 1 19 o 25.17 22.59
    4 1 19 o 187.42 193.11
    -4 1 19 o 186.59 193.96
    5 1 19 < 8.40 7.21
    -5 1 19 < 9.63 7.87
    6 1 19 o 10.79 12.08
    -6 1 19 o 13.24 12.21
    0 2 19 o 88.37 102.63
    1 2 19 o 382.49 373.46
    -1 2 19 o 380.16 374.46
    2 2 19 o 196.09 186.83
    -2 2 19 o 209.28 185.60
    3 2 19 o 47.08 42.57
    -3 2 19 o 34.16 42.50
    4 2 19 o 208.94 199.35
    -4 2 19 o 217.81 198.64
    5 2 19 o 80.48 84.16
    -5 2 19 o 82.23 84.94
    6 2 19 o 141.26 135.84
    -6 2 19 o 138.13 135.57
    0 3 19 o 195.79 193.32
    1 3 19 o 72.37 59.45
    -1 3 19 o 68.96 58.10
    2 3 19 o 380.29 396.88
    -2 3 19 o 380.26 397.11
    3 3 19 o 408.26 421.61
    -3 3 19 o 406.62 426.47
    4 3 19 o 16.39 15.21
    -4 3 19 < 13.74 15.64
    5 3 19 o 87.23 92.40
    -5 3 19 o 90.36 92.80
    -6 3 19 o 77.48 77.16
    0 4 19 o 355.90 388.00
    1 4 19 < 3.61 2.92
    -1 4 19 < 0.69 3.03
    2 4 19 o 436.74 462.29
    -2 4 19 o 448.06 461.53
    3 4 19 o 32.00 23.95
    -3 4 19 o 23.03 24.25
    4 4 19 o 24.77 18.15
    -4 4 19 < 17.67 18.05
    5 4 19 o 202.80 208.73
    -5 4 19 o 201.45 208.64
    0 5 19 o 308.02 312.57
    1 5 19 o 1008.94 938.62
    -1 5 19 o 972.74 936.06
    2 5 19 o 545.98 580.75
    -2 5 19 o 523.85 580.52
    3 5 19 o 115.27 136.40
    -3 5 19 o 117.47 137.32
    4 5 19 o 51.55 42.87
    -4 5 19 o 49.04 43.00
    5 5 19 o 81.85 89.50
    -5 5 19 o 86.69 88.07
    0 6 19 o 589.65 556.87
    1 6 19 o 195.84 207.01
    -1 6 19 o 189.05 205.76
    2 6 19 o 114.43 144.09
    -2 6 19 o 135.63 141.88
    3 6 19 o 347.69 363.45
    -3 6 19 o 347.32 362.09
    4 6 19 o 15.49 17.49
    -4 6 19 o 18.19 17.27
    5 6 19 o 31.43 35.88
    -5 6 19 o 37.57 35.36
    0 7 19 o 78.53 71.73
    1 7 19 o 229.48 222.96
    -1 7 19 o 243.04 221.35
    2 7 19 o 300.58 311.20
    -2 7 19 o 315.32 310.34
    3 7 19 o 15.83 14.42
    -3 7 19 o 10.65 14.31
    4 7 19 o 85.54 80.56
    -4 7 19 o 72.88 79.98
    0 8 19 o 281.97 275.23
    1 8 19 o 84.06 74.06
    -1 8 19 o 72.92 74.72
    2 8 19 o 230.85 239.67
    -2 8 19 o 232.65 237.44
    3 8 19 o 104.51 110.88
    -3 8 19 o 106.77 110.99
    4 8 19 o 31.96 31.08
    -4 8 19 o 24.92 31.65
    0 9 19 o 14.87 9.85
    1 9 19 o 28.75 25.46
    -1 9 19 o 24.71 25.53
    2 9 19 o 148.80 146.45
    -2 9 19 o 157.65 146.52
    3 9 19 o 168.08 176.52
    -3 9 19 o 170.15 175.31
    0 10 19 o 87.97 98.54
    1 10 19 o 14.78 20.52
    -1 10 19 o 17.56 21.10
    2 10 19 < -4.41 2.74
    -2 10 19 < 1.72 2.89
    0 11 19 o 151.40 152.80
    -1 11 19 o 136.46 125.53
    0 0 20 o 532.74 550.02
    1 0 20 < 29.77 10.20
    2 0 20 < 10.27 13.90
    3 0 20 o 138.75 153.76
    4 0 20 o 400.79 403.90
    5 0 20 o 222.86 228.17
    6 0 20 o 44.72 37.98
    0 1 20 o 553.09 541.59
    1 1 20 o 591.87 552.59
    -1 1 20 o 566.69 551.79
    2 1 20 o 480.90 496.94
    -2 1 20 o 451.02 494.98
    3 1 20 o 879.66 862.30
    -3 1 20 o 878.54 857.84
    4 1 20 o 687.90 655.16
    -4 1 20 o 695.38 658.37
    5 1 20 o 36.91 44.80
    -5 1 20 o 38.90 44.70
    -6 1 20 o 111.56 105.04
    0 2 20 o 103.02 93.69
    1 2 20 o 250.71 259.02
    -1 2 20 o 252.62 257.28
    2 2 20 o 123.54 125.73
    -2 2 20 o 123.79 124.89
    3 2 20 o 486.17 495.02
    -3 2 20 o 497.46 490.95
    4 2 20 o 226.74 191.39
    -4 2 20 o 199.52 190.49
    5 2 20 o 43.61 48.45
    -5 2 20 o 50.33 46.98
    0 3 20 < 4.47 2.17
    1 3 20 o 15.11 23.26
    -1 3 20 o 22.14 23.25
    2 3 20 o 331.85 330.03
    -2 3 20 o 317.58 324.48
    3 3 20 o 217.21 217.62
    -3 3 20 o 213.29 218.79
    4 3 20 < 5.95 7.04
    -4 3 20 < 6.52 7.03
    5 3 20 o 38.76 34.54
    -5 3 20 o 36.76 34.38
    0 4 20 o 279.83 287.75
    1 4 20 o 76.22 73.38
    -1 4 20 o 99.54 73.03
    2 4 20 o 889.40 913.89
    -2 4 20 o 878.40 914.84
    3 4 20 o 98.29 97.09
    -3 4 20 o 94.34 98.73
    4 4 20 o 24.54 23.09
    -4 4 20 o 21.05 23.69
    5 4 20 o 122.32 118.62
    -5 4 20 o 122.27 118.98
    0 5 20 < 18.27 23.99
    1 5 20 o 173.53 179.29
    -1 5 20 o 185.99 177.89
    2 5 20 o 267.18 273.62
    -2 5 20 o 273.56 269.31
    3 5 20 < 15.13 12.44
    -3 5 20 < 11.63 12.50
    4 5 20 o 12.22 9.86
    -4 5 20 < 1.44 9.89
    5 5 20 o 26.00 21.79
    -5 5 20 o 33.55 21.56
    0 6 20 o 160.51 156.11
    1 6 20 o 183.42 181.54
    -1 6 20 o 167.76 181.40
    2 6 20 o 142.04 130.29
    -2 6 20 o 138.90 130.10
    3 6 20 < 10.74 12.82
    -3 6 20 o 10.68 12.32
    4 6 20 o 58.88 54.82
    -4 6 20 o 66.66 54.16
    -5 6 20 < 3.49 6.64
    0 7 20 o 68.96 72.06
    1 7 20 o 467.03 442.75
    -1 7 20 o 469.88 444.89
    2 7 20 o 38.89 35.40
    -2 7 20 o 34.36 34.73
    3 7 20 o 128.79 110.34
    -3 7 20 o 123.82 110.61
    4 7 20 o 228.56 199.74
    -4 7 20 o 200.01 199.84
    0 8 20 o 341.00 335.91
    1 8 20 o 33.56 34.40
    -1 8 20 o 30.16 35.10
    2 8 20 o 83.31 74.13
    -2 8 20 o 78.93 76.73
    3 8 20 o 26.06 25.42
    -3 8 20 o 25.48 24.73
    4 8 20 < 3.67 1.62
    -4 8 20 < 2.92 1.61
    0 9 20 o 17.59 17.78
    1 9 20 o 113.71 106.97
    -1 9 20 o 111.96 106.10
    2 9 20 o 37.29 40.82
    -2 9 20 o 37.13 40.26
    3 9 20 o 22.71 28.08
    -3 9 20 o 35.85 28.82
    0 10 20 o 106.79 106.75
    1 10 20 o 124.35 127.11
    -1 10 20 o 140.72 129.37
    -2 10 20 o 43.16 36.52
    1 0 21 < 5.51 12.04
    2 0 21 o 263.81 278.90
    3 0 21 < 7.35 21.01
    4 0 21 o 223.72 239.36
    5 0 21 o 28.57 24.85
    0 1 21 o 235.16 241.54
    1 1 21 o 42.73 32.60
    -1 1 21 o 35.44 32.72
    2 1 21 o 65.07 95.47
    -2 1 21 o 111.23 98.32
    3 1 21 o 543.92 522.77
    -3 1 21 o 520.25 524.54
    4 1 21 o 239.71 228.04
    -4 1 21 o 230.15 227.09
    5 1 21 o 24.78 22.76
    -5 1 21 o 23.12 23.29
    0 2 21 o 232.55 237.57
    1 2 21 o 33.31 22.90
    -1 2 21 < 12.56 22.39
    2 2 21 o 93.26 92.86
    -2 2 21 o 104.11 90.87
    3 2 21 o 27.03 17.96
    -3 2 21 < 12.36 17.61
    4 2 21 < 28.40 28.40
    -4 2 21 o 22.14 28.06
    5 2 21 o 36.09 28.84
    -5 2 21 o 30.55 27.80
    0 3 21 o 321.69 343.14
    1 3 21 o 193.71 194.74
    -1 3 21 o 229.74 198.02
    2 3 21 o 403.27 407.26
    -2 3 21 o 393.96 407.92
    3 3 21 o 29.20 38.69
    -3 3 21 o 38.69 38.35
    4 3 21 o 229.84 227.48
    -4 3 21 o 231.70 226.95
    5 3 21 o 78.68 72.71
    -5 3 21 o 72.90 73.23
    0 4 21 o 284.13 302.49
    1 4 21 o 96.36 80.80
    -1 4 21 o 76.85 82.43
    2 4 21 o 304.99 316.73
    -2 4 21 o 303.26 316.24
    3 4 21 o 92.75 93.61
    -3 4 21 o 100.47 93.84
    4 4 21 < 6.08 10.66
    -4 4 21 < 13.39 10.71
    5 4 21 < 11.60 17.88
    -5 4 21 o 17.25 17.80
    0 5 21 o 535.72 515.28
    1 5 21 o 772.83 757.30
    -1 5 21 o 747.27 759.69
    2 5 21 o 643.30 665.25
    -2 5 21 o 665.56 661.88
    3 5 21 o 349.81 330.68
    -3 5 21 o 357.91 331.23
    4 5 21 o 103.49 109.47
    -4 5 21 o 112.84 110.58
    5 5 21 o 140.19 119.32
    -5 5 21 o 133.96 118.68
    0 6 21 o 421.71 417.28
    1 6 21 o 85.06 83.33
    -1 6 21 o 87.20 84.31
    2 6 21 o 975.23 1010.15
    -2 6 21 o 1019.07 1009.57
    3 6 21 o 54.11 60.55
    -3 6 21 o 61.62 60.64
    4 6 21 o 23.33 14.07
    -4 6 21 o 21.17 14.11
    0 7 21 o 50.46 52.02
    1 7 21 o 38.83 35.52
    -1 7 21 o 37.83 36.86
    2 7 21 o 528.35 548.28
    -2 7 21 o 503.36 548.75
    3 7 21 o 128.59 110.24
    -3 7 21 o 110.54 111.52
    4 7 21 o 57.68 53.88
    -4 7 21 o 60.76 53.69
    0 8 21 o 111.25 98.21
    1 8 21 o 246.39 230.34
    -1 8 21 o 242.69 233.08
    2 8 21 o 29.85 25.55
    -2 8 21 o 25.36 25.03
    3 8 21 o 104.65 114.46
    -3 8 21 o 101.41 113.84
    0 9 21 < 4.26 4.19
    1 9 21 o 28.83 27.02
    -1 9 21 o 34.84 26.35
    2 9 21 o 15.94 13.93
    -2 9 21 o 11.05 14.16
    3 9 21 o 25.53 19.61
    0 10 21 o 15.07 21.67
    -1 10 21 o 35.04 34.93
    0 0 22 o 1098.28 1098.29
    1 0 22 o 35.95 51.04
    2 0 22 o 84.97 110.51
    3 0 22 o 181.09 154.88
    4 0 22 o 82.64 66.91
    5 0 22 o 33.64 38.83
    0 1 22 o 38.98 37.89
    1 1 22 o 58.17 55.29
    -1 1 22 o 59.30 55.47
    2 1 22 < 38.74 56.21
    -2 1 22 o 67.88 55.57
    3 1 22 o 227.05 226.29
    -3 1 22 o 217.87 227.14
    4 1 22 o 344.23 340.40
    -4 1 22 o 357.56 341.05
    5 1 22 < -0.58 6.45
    -5 1 22 < 6.05 6.05
    0 2 22 o 50.40 45.22
    1 2 22 o 66.01 66.32
    -1 2 22 o 80.86 65.11
    2 2 22 o 219.47 227.01
    -2 2 22 o 204.11 226.68
    3 2 22 o 51.96 58.10
    -3 2 22 o 66.40 59.33
    4 2 22 < 22.71 20.79
    -4 2 22 o 26.85 20.93
    5 2 22 o 35.55 29.70
    -5 2 22 o 22.61 29.85
    0 3 22 o 15.80 10.29
    1 3 22 o 181.32 181.42
    -1 3 22 o 172.99 181.27
    2 3 22 o 74.12 81.47
    -2 3 22 o 96.09 82.06
    3 3 22 o 94.38 91.08
    -3 3 22 o 86.43 90.87
    4 3 22 o 193.67 190.65
    -4 3 22 o 200.45 191.21
    5 3 22 o 19.28 15.51
    -5 3 22 < 11.31 15.48
    0 4 22 o 108.34 113.34
    1 4 22 o 221.03 208.96
    -1 4 22 o 193.01 211.35
    2 4 22 o 271.23 291.40
    -2 4 22 o 299.29 288.73
    3 4 22 o 131.09 133.15
    -3 4 22 o 116.66 133.24
    4 4 22 o 49.47 47.77
    -4 4 22 o 49.88 47.02
    5 4 22 o 13.94 9.22
    -5 4 22 o 11.96 9.18
    0 5 22 o 36.71 36.14
    1 5 22 o 186.84 187.41
    -1 5 22 o 214.54 188.75
    2 5 22 o 65.90 70.22
    -2 5 22 o 79.69 69.63
    3 5 22 o 247.22 239.26
    -3 5 22 o 246.76 241.00
    4 5 22 o 119.35 114.76
    -4 5 22 o 118.42 113.44
    -5 5 22 o 46.63 47.74
    0 6 22 o 46.40 43.07
    1 6 22 o 204.03 186.92
    -1 6 22 o 199.87 187.26
    2 6 22 o 159.43 166.12
    -2 6 22 o 174.57 166.99
    3 6 22 o 38.69 43.85
    -3 6 22 o 42.16 44.11
    4 6 22 o 39.38 41.13
    -4 6 22 o 34.37 40.38
    0 7 22 o 107.01 102.25
    1 7 22 o 151.66 153.73
    -1 7 22 o 154.89 154.23
    2 7 22 o 24.24 24.45
    -2 7 22 o 29.71 24.08
    3 7 22 o 151.91 135.11
    -3 7 22 o 134.02 135.27
    4 7 22 o 75.69 73.18
    0 8 22 o 270.45 256.49
    1 8 22 o 42.66 50.38
    -1 8 22 o 45.97 49.84
    2 8 22 < 2.61 1.22
    -2 8 22 < 2.52 1.17
    3 8 22 o 174.38 165.26
    -3 8 22 o 171.87 165.69
    0 9 22 o 28.58 35.01
    1 9 22 o 17.34 14.50
    -1 9 22 o 14.90 14.33
    2 9 22 o 167.54 156.24
    -2 9 22 o 149.19 155.84
    0 10 22 o 91.26 75.27
    -1 10 22 < 4.34 5.52
    1 0 23 o 15.29 27.64
    2 0 23 o 1828.54 1795.85
    3 0 23 o 92.78 93.45
    4 0 23 o 32.47 33.62
    5 0 23 o 17.44 13.28
    0 1 23 o 181.52 193.37
    1 1 23 o 43.91 47.47
    -1 1 23 o 45.53 47.68
    2 1 23 o 224.87 229.02
    -2 1 23 o 228.18 230.58
    3 1 23 o 851.77 837.85
    -3 1 23 o 898.09 835.77
    4 1 23 o 107.85 93.72
    -4 1 23 o 90.71 92.12
    5 1 23 < 10.32 11.32
    -5 1 23 o 11.66 11.82
    0 2 23 o 45.38 41.36
    1 2 23 o 180.35 198.04
    -1 2 23 o 187.56 197.09
    2 2 23 o 138.93 132.69
    -2 2 23 o 120.63 134.19
    3 2 23 o 437.25 461.14
    -3 2 23 o 487.84 460.57
    4 2 23 o 146.65 160.95
    -4 2 23 o 163.10 160.28
    5 2 23 o 30.94 30.12
    -5 2 23 o 35.49 30.30
    0 3 23 o 210.51 208.62
    1 3 23 o 237.94 256.02
    -1 3 23 o 227.84 256.97
    2 3 23 o 122.72 129.58
    -2 3 23 o 125.36 131.87
    3 3 23 o 319.94 319.61
    -3 3 23 o 344.37 318.18
    4 3 23 o 44.83 47.88
    -4 3 23 o 43.16 47.62
    5 3 23 < 2.64 6.06
    -5 3 23 < 4.45 5.66
    0 4 23 o 60.21 55.56
    1 4 23 o 204.54 202.22
    -1 4 23 o 229.33 201.95
    2 4 23 o 46.78 47.22
    -2 4 23 o 39.76 47.94
    3 4 23 o 70.82 75.33
    -3 4 23 o 70.39 75.39
    4 4 23 o 33.36 29.35
    -4 4 23 o 39.63 29.67
    5 4 23 o 81.61 66.42
    -5 4 23 o 74.20 67.13
    0 5 23 o 187.53 195.88
    1 5 23 o 485.46 476.71
    -1 5 23 o 524.83 478.37
    2 5 23 o 52.85 47.24
    -2 5 23 o 42.10 46.25
    3 5 23 o 182.76 165.68
    -3 5 23 o 181.42 167.60
    4 5 23 < 9.11 7.99
    -4 5 23 o 12.35 8.07
    0 6 23 o 414.58 402.96
    1 6 23 o 25.63 29.12
    -1 6 23 o 18.31 28.96
    2 6 23 < 11.06 9.49
    -2 6 23 < 11.64 9.45
    3 6 23 o 15.83 15.09
    -3 6 23 o 15.03 16.30
    4 6 23 o 20.44 17.67
    -4 6 23 o 28.83 17.33
    0 7 23 o 142.73 143.45
    1 7 23 o 76.26 82.02
    -1 7 23 o 81.68 80.93
    2 7 23 o 96.73 82.46
    -2 7 23 o 101.84 81.55
    3 7 23 < 6.64 4.58
    -3 7 23 o 9.03 4.45
    0 8 23 < 2.86 1.03
    1 8 23 o 210.34 205.09
    -1 8 23 o 219.53 206.80
    2 8 23 o 32.92 30.37
    -2 8 23 o 39.53 30.45
    3 8 23 o 88.67 82.09
    0 9 23 o 21.07 19.50
    1 9 23 o 78.45 74.52
    -1 9 23 o 85.80 75.25
    -2 9 23 < 6.22 3.21
    0 0 24 o 91.01 104.32
    1 0 24 o 157.76 168.25
    2 0 24 o 199.05 186.67
    3 0 24 o 20.29 22.47
    4 0 24 o 179.72 182.33
    5 0 24 o 89.87 82.19
    0 1 24 o 383.96 381.41
    1 1 24 o 158.71 151.91
    -1 1 24 o 146.79 151.89
    2 1 24 o 79.23 79.74
    -2 1 24 o 80.17 79.96
    3 1 24 o 296.19 295.30
    -3 1 24 o 318.31 297.68
    4 1 24 < 9.54 8.92
    -4 1 24 < 6.61 9.13
    5 1 24 o 115.07 116.09
    -5 1 24 o 130.75 116.22
    0 2 24 o 334.82 341.51
    1 2 24 o 95.57 112.20
    -1 2 24 o 111.81 113.10
    2 2 24 o 107.86 116.32
    -2 2 24 o 122.03 116.47
    3 2 24 o 98.85 82.24
    -3 2 24 o 84.10 80.16
    4 2 24 o 127.49 124.65
    -4 2 24 o 136.97 121.76
    5 2 24 o 38.76 42.64
    -5 2 24 o 40.06 42.56
    0 3 24 o 61.58 68.72
    1 3 24 o 143.10 133.12
    -1 3 24 o 126.86 133.51
    2 3 24 o 272.18 276.87
    -2 3 24 o 280.66 275.50
    3 3 24 o 153.47 176.60
    -3 3 24 o 167.93 176.17
    4 3 24 o 59.45 48.47
    -4 3 24 o 43.07 49.52
    5 3 24 < 9.10 14.37
    -5 3 24 o 13.34 13.80
    0 4 24 o 492.91 480.60
    1 4 24 o 1183.52 1194.11
    -1 4 24 o 1222.43 1195.79
    2 4 24 o 80.00 78.77
    -2 4 24 o 85.52 78.00
    3 4 24 o 164.30 186.08
    -3 4 24 o 170.32 186.04
    4 4 24 < 8.64 5.06
    -4 4 24 < 7.01 4.75
    0 5 24 o 226.49 219.51
    1 5 24 o 203.40 193.36
    -1 5 24 o 201.81 189.34
    2 5 24 o 28.20 37.01
    -2 5 24 o 36.85 36.19
    3 5 24 o 41.38 42.18
    -3 5 24 o 36.59 42.98
    4 5 24 < 4.56 3.11
    -4 5 24 < 3.28 3.21
    0 6 24 o 144.15 138.35
    1 6 24 o 336.12 311.42
    -1 6 24 o 328.58 312.16
    2 6 24 o 127.57 153.15
    -2 6 24 o 134.42 152.79
    3 6 24 o 124.38 123.28
    -3 6 24 o 118.99 123.79
    4 6 24 < 2.05 5.87
    0 7 24 o 39.93 37.58
    1 7 24 o 132.07 135.03
    -1 7 24 o 126.38 132.63
    2 7 24 o 51.21 59.05
    -2 7 24 o 57.88 58.39
    3 7 24 o 121.97 124.94
    -3 7 24 o 115.61 126.12
    0 8 24 o 35.30 30.71
    1 8 24 < 2.82 3.85
    -1 8 24 < 3.31 4.02
    2 8 24 o 102.20 97.14
    -2 8 24 o 89.26 97.53
    0 9 24 o 16.02 11.52
    -1 9 24 o 20.14 15.09
    1 0 25 o 166.80 173.26
    2 0 25 o 28.15 23.09
    3 0 25 o 1225.54 1136.71
    4 0 25 o 28.92 29.63
    5 0 25 o 84.16 73.07
    0 1 25 o 135.62 136.96
    1 1 25 o 212.87 239.71
    -1 1 25 o 216.79 240.31
    2 1 25 o 212.38 208.53
    -2 1 25 o 231.27 208.27
    3 1 25 o 132.57 132.02
    -3 1 25 o 132.60 131.47
    4 1 25 < 0.28 7.49
    -4 1 25 < 11.95 7.92
    5 1 25 o 127.28 117.33
    -5 1 25 o 145.48 117.44
    0 2 25 o 580.16 581.78
    1 2 25 o 60.22 66.03
    -1 2 25 o 57.12 65.39
    2 2 25 o 40.48 37.29
    -2 2 25 o 37.26 37.49
    3 2 25 o 149.56 146.96
    -3 2 25 o 158.63 148.25
    4 2 25 < 4.64 2.13
    -4 2 25 < 6.53 2.26
    0 3 25 o 71.69 74.79
    1 3 25 o 157.38 172.80
    -1 3 25 o 160.93 171.10
    2 3 25 o 366.95 392.68
    -2 3 25 o 388.66 390.49
    3 3 25 o 165.66 176.29
    -3 3 25 o 173.07 174.45
    4 3 25 o 64.50 50.96
    -4 3 25 o 45.54 50.55
    0 4 25 o 181.64 172.91
    1 4 25 o 120.19 123.03
    -1 4 25 o 124.65 123.17
    2 4 25 o 120.65 121.06
    -2 4 25 o 123.55 121.21
    3 4 25 o 27.19 34.58
    -3 4 25 o 28.58 33.81
    4 4 25 < 1.66 3.60
    -4 4 25 < 1.67 3.37
    0 5 25 o 81.46 93.03
    1 5 25 o 54.85 42.99
    -1 5 25 o 56.15 42.89
    2 5 25 o 36.41 36.28
    -2 5 25 o 37.12 36.12
    3 5 25 o 216.93 216.49
    -3 5 25 o 224.19 215.02
    4 5 25 o 182.78 181.68
    0 6 25 o 16.95 19.72
    1 6 25 o 19.96 20.69
    -1 6 25 o 23.19 20.21
    2 6 25 o 384.79 386.71
    -2 6 25 o 397.25 386.51
    3 6 25 o 103.86 113.06
    -3 6 25 o 98.84 111.60
    0 7 25 o 19.24 21.75
    1 7 25 o 306.64 292.20
    -1 7 25 o 320.07 294.17
    2 7 25 o 223.00 219.43
    -2 7 25 o 219.08 220.88
    3 7 25 o 135.40 137.85
    0 8 25 o 26.59 32.63
    1 8 25 o 53.90 54.43
    -1 8 25 o 52.73 54.86
    2 8 25 o 10.26 11.85
    -2 8 25 o 12.01 11.68
    0 0 26 o 123.65 118.32
    1 0 26 < 3.97 2.25
    2 0 26 o 374.54 368.28
    3 0 26 o 82.36 78.27
    4 0 26 o 405.13 424.99
    0 1 26 o 36.95 42.28
    1 1 26 o 23.17 21.68
    -1 1 26 o 26.22 22.14
    2 1 26 o 74.30 76.48
    -2 1 26 o 69.20 74.73
    3 1 26 o 92.75 90.78
    -3 1 26 o 98.61 91.88
    4 1 26 o 134.67 141.83
    -4 1 26 o 137.82 141.35
    0 2 26 o 15.03 15.55
    1 2 26 o 90.17 92.79
    -1 2 26 o 87.48 92.34
    2 2 26 < 5.19 2.58
    -2 2 26 < 1.12 2.89
    3 2 26 o 8.53 6.16
    -3 2 26 < 5.49 6.20
    4 2 26 o 80.67 72.12
    -4 2 26 o 76.78 71.57
    0 3 26 o 12.17 12.70
    1 3 26 o 187.78 201.55
    -1 3 26 o 184.00 199.48
    2 3 26 o 173.00 179.00
    -2 3 26 o 184.07 177.64
    3 3 26 o 100.78 106.37
    -3 3 26 o 113.03 107.24
    4 3 26 o 68.31 62.98
    -4 3 26 o 58.83 62.04
    0 4 26 o 308.44 314.37
    1 4 26 < 4.21 5.53
    -1 4 26 < 0.90 5.30
    2 4 26 o 44.53 49.65
    -2 4 26 o 47.61 49.03
    3 4 26 o 51.15 58.94
    -3 4 26 o 53.70 59.72
    4 4 26 < 6.37 1.73
    -4 4 26 < 0.69 1.82
    0 5 26 < 0.03 1.08
    1 5 26 o 120.56 118.27
    -1 5 26 o 123.35 118.68
    2 5 26 o 65.86 73.26
    -2 5 26 o 69.55 74.63
    3 5 26 o 255.99 252.22
    -3 5 26 o 272.60 252.07
    0 6 26 < 1.41 0.06
    1 6 26 o 16.27 18.23
    -1 6 26 o 14.39 17.83
    2 6 26 o 489.82 493.86
    -2 6 26 o 490.94 496.78
    3 6 26 o 38.22 40.13
    -3 6 26 o 36.51 39.73
    0 7 26 o 35.56 31.14
    1 7 26 o 88.87 82.27
    -1 7 26 o 85.40 84.18
    2 7 26 o 208.25 230.22
    -2 7 26 o 216.65 230.09
    0 8 26 o 155.07 156.20
    1 8 26 o 52.80 62.19
    -1 8 26 o 58.49 60.41
    1 0 27 o 93.56 87.21
    2 0 27 o 143.79 146.96
    3 0 27 o 17.56 19.75
    4 0 27 o 24.42 22.30
    0 1 27 o 78.91 69.41
    1 1 27 < 2.87 2.19
    -1 1 27 < 1.83 2.39
    2 1 27 o 101.63 95.46
    -2 1 27 o 98.60 96.16
    3 1 27 o 298.68 295.62
    -3 1 27 o 309.69 295.66
    4 1 27 o 42.94 40.83
    -4 1 27 o 50.62 41.18
    0 2 27 o 95.90 108.93
    1 2 27 o 151.81 156.70
    -1 2 27 o 156.82 155.85
    2 2 27 o 93.02 97.91
    -2 2 27 o 97.90 98.98
    3 2 27 o 273.46 266.53
    -3 2 27 o 279.08 265.77
    4 2 27 o 47.60 41.00
    -4 2 27 o 49.05 41.08
    0 3 27 o 573.36 593.60
    1 3 27 o 54.27 55.00
    -1 3 27 o 49.52 56.07
    2 3 27 o 28.94 27.69
    -2 3 27 o 31.51 28.26
    3 3 27 < 8.17 7.43
    -3 3 27 o 7.34 8.04
    4 3 27 o 41.68 41.70
    -4 3 27 o 46.99 41.75
    0 4 27 o 172.47 182.99
    1 4 27 o 77.35 86.18
    -1 4 27 o 96.95 85.45
    2 4 27 o 52.33 60.01
    -2 4 27 o 55.61 60.68
    3 4 27 o 35.39 39.60
    -3 4 27 o 45.88 39.19
    0 5 27 o 65.48 61.94
    1 5 27 o 387.80 358.48
    -1 5 27 o 388.50 361.19
    2 5 27 o 61.30 51.41
    -2 5 27 o 62.96 52.34
    3 5 27 o 28.12 27.59
    -3 5 27 o 23.40 27.50
    0 6 27 < -1.23 0.38
    1 6 27 o 35.20 35.16
    -1 6 27 o 39.82 35.30
    2 6 27 o 51.19 46.74
    -2 6 27 o 49.67 46.99
    0 7 27 o 51.19 51.31
    1 7 27 o 156.19 150.45
    -1 7 27 o 158.83 150.90
    2 7 27 o 82.72 79.72
    -2 7 27 o 80.77 79.65
    0 0 28 o 168.01 168.92
    1 0 28 o 47.76 46.54
    2 0 28 o 121.46 117.64
    3 0 28 o 99.97 94.99
    0 1 28 o 95.28 91.55
    1 1 28 o 405.79 405.20
    -1 1 28 o 404.64 406.75
    2 1 28 o 132.14 139.77
    -2 1 28 o 140.29 139.87
    3 1 28 o 138.41 131.96
    -3 1 28 o 129.99 130.76
    -4 1 28 < 0.40 4.22
    0 2 28 o 49.04 57.38
    1 2 28 o 146.77 158.45
    -1 2 28 o 159.45 159.16
    2 2 28 o 43.73 49.91
    -2 2 28 o 54.05 48.58
    3 2 28 o 95.49 97.21
    -3 2 28 o 110.43 97.32
    0 3 28 o 83.32 102.92
    1 3 28 o 35.73 36.06
    -1 3 28 o 28.47 35.88
    2 3 28 o 40.63 41.20
    -2 3 28 o 35.46 41.85
    3 3 28 < 2.44 1.29
    -3 3 28 < 2.08 1.13
    0 4 28 o 28.69 21.00
    1 4 28 o 54.27 55.59
    -1 4 28 o 52.07 55.27
    2 4 28 o 230.90 237.25
    -2 4 28 o 257.43 238.19
    3 4 28 o 65.75 70.12
    -3 4 28 o 69.09 70.14
    0 5 28 o 65.12 67.62
    1 5 28 o 13.37 15.37
    -1 5 28 o 13.27 14.86
    2 5 28 o 56.05 55.67
    -2 5 28 o 56.15 56.32
    0 6 28 < 6.05 6.09
    1 6 28 o 45.30 35.51
    -1 6 28 o 39.04 35.22
    2 6 28 o 32.89 32.35
    -2 6 28 o 30.37 32.47
    0 7 28 o 11.09 14.83
    1 7 28 o 37.01 36.89
    -1 7 28 o 43.97 36.21
    1 0 29 o 457.43 450.56
    2 0 29 o 16.92 17.80
    3 0 29 o 47.21 45.96
    0 1 29 o 196.41 199.39
    1 1 29 < -4.52 0.01
    -1 1 29 < 1.30 0.05
    2 1 29 < 9.17 9.16
    -2 1 29 < 9.79 9.28
    3 1 29 o 117.09 127.10
    -3 1 29 o 137.35 125.56
    0 2 29 o 222.79 230.42
    1 2 29 o 179.32 178.20
    -1 2 29 o 181.69 180.59
    2 2 29 o 8.21 10.28
    -2 2 29 o 13.58 10.23
    3 2 29 o 60.72 62.26
    -3 2 29 o 63.77 62.90
    0 3 29 o 50.63 51.25
    1 3 29 o 181.70 185.62
    -1 3 29 o 182.79 186.15
    2 3 29 o 131.67 151.18
    -2 3 29 o 151.44 149.90
    -3 3 29 o 96.86 104.07
    0 4 29 o 43.93 46.15
    1 4 29 o 121.73 111.34
    -1 4 29 o 121.31 110.61
    2 4 29 o 157.19 164.34
    -2 4 29 o 174.16 164.67
    0 5 29 o 328.91 325.85
    1 5 29 o 72.33 72.17
    -1 5 29 o 75.58 71.45
    2 5 29 o 100.57 97.51
    -2 5 29 o 106.45 97.88
    0 6 29 < 1.04 0.06
    1 6 29 o 62.07 67.35
    -1 6 29 o 73.55 67.24
    0 0 30 < 8.42 14.82
    1 0 30 o 60.71 54.24
    2 0 30 o 20.78 15.80
    3 0 30 < 1.63 2.25
    0 1 30 o 480.37 485.08
    1 1 30 o 9.17 6.55
    -1 1 30 < 9.51 6.73
    2 1 30 o 144.10 134.34
    -2 1 30 o 149.31 133.60
    -3 1 30 < 5.35 4.43
    0 2 30 o 203.14 215.99
    1 2 30 o 224.40 234.01
    -1 2 30 o 240.21 231.35
    2 2 30 o 84.32 90.74
    -2 2 30 o 102.77 90.95
    -3 2 30 o 51.57 39.96
    0 3 30 < -1.58 0.33
    1 3 30 o 99.83 108.73
    -1 3 30 o 115.93 107.08
    2 3 30 o 168.46 171.15
    -2 3 30 o 181.60 173.08
    0 4 30 < 2.32 0.54
    1 4 30 < 4.38 4.09
    -1 4 30 < 0.03 4.52
    2 4 30 o 97.55 117.98
    -2 4 30 o 129.32 117.51
    0 5 30 o 27.55 22.19
    1 5 30 o 90.96 85.24
    -1 5 30 o 92.61 84.98
    1 0 31 o 322.39 331.05
    2 0 31 o 83.47 84.63
    0 1 31 o 148.76 147.06
    1 1 31 o 16.34 16.59
    -1 1 31 o 16.94 16.21
    2 1 31 o 15.51 9.84
    -2 1 31 o 12.46 9.81
    0 2 31 < 0.65 0.01
    1 2 31 o 31.21 33.08
    -1 2 31 o 30.07 33.26
    -2 2 31 o 116.79 118.30
    0 3 31 o 284.63 278.35
    1 3 31 o 89.72 96.59
    -1 3 31 o 97.68 96.79
    -2 3 31 o 29.11 25.91
    0 4 31 < 0.78 0.43
    1 4 31 o 25.12 23.68
    -1 4 31 o 24.71 23.58
    1 0 32 < 7.60 7.14
    1 1 32 < 6.17 6.63
    -1 1 32 < 5.99 6.86
    0 2 32 < 6.92 8.09
    -1 2 32 o 74.34 75.17
    0 3 32 o 54.29 54.27
    -1 3 32 o 260.49 245.88
_refine_special_details
;
The refinement was carried out against all reflections. The conventional
<i>R</i>-factor is always based on <i>F</i>. The goodness of fit as well as
the weighted <i>R</i>-factor are based on <i>F</i> and <i>F</i>^2^ for
refinement carried out on <i>F</i> and <i>F</i>^2^, respectively. The
threshold expression is used only for calculating <i>R</i>-factors <i>etc</i>.
and it is not relevant to the choice of reflections for refinement.
The program used for refinement, Jana2006, uses the weighting scheme based on
the experimental expectations, see _refine_ls_weighting_details, that does not
force <i>S</i> to be one. Therefore the values of <i>S</i> are usually larger
than the ones from the <i>SHELX</i> program.
;
_reflns_number_total     3491
_reflns_number_gt     3103
_reflns_threshold_expression     'I>3\s(I)'
_refine_ls_structure_factor_coef     Fsqd
_refine_ls_R_factor_all     0.0358
_refine_ls_R_factor_gt     0.0306
_refine_ls_wR_factor_gt     0.0750
_refine_ls_wR_factor_ref     0.0796
_refine_ls_goodness_of_fit_ref     1.13
_refine_ls_restrained_S_all     ?
_refine_ls_number_reflns     3491
_refine_ls_number_parameters     269
_refine_ls_number_restraints     1
_refine_ls_number_constraints     114
_refine_ls_hydrogen_treatment     mixed
_refine_ls_weighting_scheme     sigma
_refine_ls_weighting_details     'w=1/(\s^2^(I)+0.0016I^2^)'
_refine_ls_shift/su_max     0.0136
_refine_ls_shift/su_mean     0.0005
_refine_diff_density_max     0.11
_refine_diff_density_min     -0.09
_refine_ls_extinction_method
                        'B-C type 1 Gaussian isotropic (Becker & Coppens, 1974)'
_refine_ls_extinction_coef       18E2(3)
_refine_ls_abs_structure_details     ?
_refine_ls_abs_structure_Flack     ?
_refine_ls_abs_structure_Rogers     ?
loop_
    _atom_type_symbol
    _atom_type_scat_dispersion_real
    _atom_type_scat_dispersion_imag
    _atom_type_scat_source
    C 0.0181 0.0091 'International Tables Vol C tables 4.2.6.8 and 6.1.1.1'
    H 0.0000 0.0000 'International Tables Vol C tables 4.2.6.8 and 6.1.1.1'
    N 0.0311 0.0180 'International Tables Vol C tables 4.2.6.8 and 6.1.1.1'
    O 0.0492 0.0322 'International Tables Vol C tables 4.2.6.8 and 6.1.1.1'
_computing_data_collection
;
CrysAlis PRO (Agilent, 2010)
;
_computing_cell_refinement
;
CrysAlis PRO (Agilent, 2010)
;
_computing_data_reduction
;
CrysAlis PRO (Agilent, 2010)
;
_computing_structure_solution     'SUPERFLIP (Palatinus & Chapuis 2007)'
_computing_structure_refinement
                          '<i>JANA2006</i> (Pet\<r\'i\<cek <i>et al.</i>, 2006)'
_computing_molecular_graphics     'Diamond (Brandenburg & Putz, 2005)'
_computing_publication_material
                           '<i>JANA2006</i> (Pet\<r\'i\<cek <i>et al.</i> 2006)'
loop_
    _atom_site_type_symbol
    _atom_site_label
    _atom_site_fract_x
    _atom_site_fract_y
    _atom_site_fract_z
    _atom_site_U_iso_or_equiv
    _atom_site_adp_type
    _atom_site_calc_flag
    _atom_site_refinement_flags
    _atom_site_occupancy
    _atom_site_symmetry_multiplicity
    _atom_site_disorder_assembly
    _atom_site_disorder_group
    O O1 0.9143(2) 0.54863(11) 0.19640(4) 0.0301(4) Uani d . 1 4 . .
    O O2 0.5296(2) 0.11931(11) 0.22143(5) 0.0331(4) Uani d . 1 4 . .
    O O3 1.1573(2) 0.56734(11) 0.02995(4) 0.0307(4) Uani d . 1 4 . .
    O O4 0.75546(19) 0.25342(11) -0.08969(5) 0.0323(4) Uani d . 1 4 . .
    N N1 0.6253(2) 0.60135(11) 0.13114(5) 0.0214(4) Uani d . 1 4 . .
    N N2 0.7838(2) 0.63852(12) 0.05764(5) 0.0236(4) Uani d . 1 4 . .
    C C1 0.5156(3) 0.31779(14) 0.18880(5) 0.0235(5) Uani d . 1 4 . .
    C C2 0.6158(3) 0.22830(15) 0.21334(6) 0.0263(5) Uani d . 1 4 . .
    C C3 0.8117(3) 0.44415(15) 0.20127(6) 0.0239(5) Uani d . 1 4 . .
    C C4 0.8426(3) 0.51409(14) -0.01265(5) 0.0227(4) Uani d . 1 4 . .
    C C5 0.7086(3) 0.74987(14) 0.07934(6) 0.0240(5) Uani d . 1 4 . .
    C C6 1.0495(3) 0.49232(15) 0.00056(6) 0.0249(5) Uani d . 1 4 . .
    C C7 0.8898(3) 0.80893(16) 0.10624(6) 0.0291(5) Uani d . 1 4 . .
    C C8 0.6101(3) 0.42686(14) 0.18311(5) 0.0225(5) Uani d . 1 4 . .
    C C9 0.7333(3) 0.62223(15) 0.00643(6) 0.0241(5) Uani d . 1 4 . .
    C C10 1.0459(3) 0.31475(16) -0.04591(6) 0.0299(5) Uani d . 1 4 . .
    C C11 0.4897(3) 0.52615(15) 0.16028(6) 0.0232(5) Uani d . 1 4 . .
    C C12 1.1484(3) 0.39175(15) -0.01597(6) 0.0285(5) Uani d . 1 4 . .
    C C13 0.8412(3) 0.33593(14) -0.05968(6) 0.0253(5) Uani d . 1 4 . .
    C C14 0.7399(3) 0.43469(14) -0.04254(6) 0.0234(5) Uani d . 1 4 . .
    C C15 0.3383(3) 0.09474(15) 0.19795(7) 0.0318(5) Uani d . 1 4 . .
    C C16 0.6655(3) 0.84873(15) 0.17768(6) 0.0296(5) Uani d . 1 4 . .
    C C17 0.6964(3) 0.54281(14) 0.08724(6) 0.0246(5) Uani d . 1 4 . .
    C C18 0.4760(3) 0.79993(15) 0.15171(6) 0.0267(5) Uani d . 1 4 . .
    C C19 0.8144(3) 0.24615(15) 0.23194(6) 0.0277(5) Uani d . 1 4 . .
    C C20 0.8172(3) 0.90189(16) 0.14189(7) 0.0339(6) Uani d . 1 4 . .
    C C21 0.5386(3) 0.26108(18) -0.09885(7) 0.0377(6) Uani d . 1 4 . .
    C C22 0.9116(3) 0.35333(16) 0.22549(6) 0.0273(5) Uani d . 1 4 . .
    C C23 0.5338(3) 0.71070(14) 0.11279(6) 0.0230(5) Uani d . 1 4 . .
    H H1c1 0.379468 0.30444 0.17556 0.0282 Uiso d . 1 4 . .
    H H1c5 0.65943 0.806783 0.0566 0.0288 Uiso d . 1 4 . .
    H H1c7 0.969757 0.750452 0.122842 0.0349 Uiso d . 1 4 . .
    H H2c7 0.983602 0.843718 0.083447 0.0349 Uiso d . 1 4 . .
    H H1c9 0.777998 0.689708 -0.011408 0.0289 Uiso d . 1 4 . .
    H H2c9 0.585279 0.613214 0.002786 0.0289 Uiso d . 1 4 . .
    H H1c10 1.11646 0.245973 -0.057325 0.0359 Uiso d . 1 4 . .
    H H1c11 0.380664 0.494706 0.140473 0.0278 Uiso d . 1 4 . .
    H H2c11 0.424373 0.572215 0.184908 0.0278 Uiso d . 1 4 . .
    H H1c12 1.289471 0.375787 -0.006445 0.0342 Uiso d . 1 4 . .
    H H1c14 0.597307 0.448657 -0.051337 0.028 Uiso d . 1 4 . .
    H H1c15 0.291175 0.017919 0.206897 0.0381 Uiso d . 1 4 . .
    H H2c15 0.235901 0.151753 0.207273 0.0381 Uiso d . 1 4 . .
    H H3c15 0.358284 0.097924 0.163784 0.0381 Uiso d . 1 4 . .
    H H1c16 0.621918 0.907719 0.200132 0.0355 Uiso d . 1 4 . .
    H H2c16 0.733433 0.786893 0.195069 0.0355 Uiso d . 1 4 . .
    H H1c17 0.579091 0.508786 0.070973 0.0295 Uiso d . 1 4 . .
    H H2c17 0.804762 0.487985 0.095061 0.0295 Uiso d . 1 4 . .
    H H1c18 0.398726 0.863134 0.137522 0.0321 Uiso d . 1 4 . .
    H H2c18 0.383947 0.763989 0.174577 0.0321 Uiso d . 1 4 . .
    H H1c19 0.883769 0.184533 0.249162 0.0333 Uiso d . 1 4 . .
    H H1c20 0.935569 0.932931 0.158751 0.0407 Uiso d . 1 4 . .
    H H2c20 0.749972 0.964503 0.124838 0.0407 Uiso d . 1 4 . .
    H H1c21 0.49724 0.198114 -0.119656 0.0453 Uiso d . 1 4 . .
    H H2c21 0.463462 0.255624 -0.069084 0.0453 Uiso d . 1 4 . .
    H H3c21 0.50801 0.334683 -0.114005 0.0453 Uiso d . 1 4 . .
    H H1c22 1.049675 0.365199 0.237874 0.0327 Uiso d . 1 4 . .
    H H1c23 0.400514 0.701537 0.097533 0.0276 Uiso d . 1 4 . .
    H H1o3 1.050(3) 0.6060(18) 0.0456(7) 0.0369 Uiso d . 1 4 . .
    H H1o1 0.834(3) 0.5936(17) 0.1758(7) 0.0361 Uiso d . 1 4 . .
loop_
    _atom_site_aniso_label
    _atom_site_aniso_U_11
    _atom_site_aniso_U_22
    _atom_site_aniso_U_33
    _atom_site_aniso_U_12
    _atom_site_aniso_U_13
    _atom_site_aniso_U_23
    _atom_site_aniso_type_symbol
    O1 0.0312(7) 0.0281(7) 0.0309(6) -0.0030(6) -0.0068(5) 0.0021(5) O
    O2 0.0438(7) 0.0216(6) 0.0340(6) 0.0000(6) -0.0026(6) 0.0074(5) O
    O3 0.0261(6) 0.0333(7) 0.0328(6) -0.0028(6) -0.0018(5) -0.0048(5) O
    O4 0.0330(7) 0.0310(7) 0.0330(6) -0.0036(6) 0.0062(5) -0.0123(5) O
    N1 0.0260(7) 0.0180(6) 0.0202(6) 0.0011(6) 0.0004(5) -0.0003(5) N
    N2 0.0321(8) 0.0189(7) 0.0197(6) 0.0012(6) -0.0010(6) -0.0011(5) N
    C1 0.0268(9) 0.0236(9) 0.0202(7) 0.0013(7) 0.0010(7) 0.0005(6) C
    C2 0.0346(10) 0.0240(9) 0.0204(7) 0.0042(8) 0.0044(7) 0.0022(6) C
    C3 0.0284(9) 0.0239(8) 0.0194(7) 0.0018(7) -0.0002(6) -0.0010(6) C
    C4 0.0281(9) 0.0227(8) 0.0174(7) 0.0002(8) 0.0035(7) 0.0020(6) C
    C5 0.0348(9) 0.0177(8) 0.0195(7) 0.0026(8) -0.0015(7) 0.0017(6) C
    C6 0.0268(8) 0.0263(9) 0.0217(7) -0.0038(7) 0.0019(7) 0.0006(6) C
    C7 0.0325(10) 0.0258(9) 0.0289(8) -0.0052(8) 0.0034(7) -0.0014(7) C
    C8 0.0269(9) 0.0240(8) 0.0165(7) 0.0029(7) 0.0011(6) -0.0014(6) C
    C9 0.0283(9) 0.0239(8) 0.0201(7) 0.0014(7) -0.0007(6) 0.0011(6) C
    C10 0.0302(9) 0.0242(9) 0.0354(9) 0.0007(8) 0.0105(8) -0.0022(7) C
    C11 0.0240(8) 0.0235(8) 0.0220(7) 0.0001(7) -0.0007(6) 0.0015(6) C
    C12 0.0255(9) 0.0282(9) 0.0319(8) 0.0009(8) 0.0032(7) 0.0037(7) C
    C13 0.0300(9) 0.0223(8) 0.0237(8) -0.0048(7) 0.0062(7) -0.0014(6) C
    C14 0.0242(8) 0.0253(8) 0.0206(7) -0.0013(7) 0.0026(6) 0.0005(6) C
    C15 0.0360(10) 0.0245(9) 0.0349(9) -0.0012(8) 0.0039(8) 0.0040(7) C
    C16 0.0400(10) 0.0239(8) 0.0249(8) 0.0025(8) -0.0039(8) -0.0069(6) C
    C17 0.0313(9) 0.0208(8) 0.0217(7) 0.0035(7) 0.0017(7) -0.0003(6) C
    C18 0.0305(9) 0.0222(8) 0.0274(8) 0.0053(8) 0.0010(7) -0.0010(7) C
    C19 0.0334(10) 0.0275(9) 0.0222(7) 0.0091(8) 0.0003(7) 0.0035(7) C
    C20 0.0425(11) 0.0244(9) 0.0348(9) -0.0045(9) -0.0052(8) -0.0047(7) C
    C21 0.0345(10) 0.0397(11) 0.0389(10) -0.0068(9) 0.0015(8) -0.0152(8) C
    C22 0.0255(9) 0.0341(9) 0.0223(8) 0.0052(8) -0.0024(7) 0.0008(7) C
    C23 0.0248(9) 0.0202(8) 0.0239(7) 0.0020(7) -0.0033(7) 0.0002(6) C
loop_
    _geom_bond_atom_site_label_1
    _geom_bond_atom_site_label_2
    _geom_bond_site_symmetry_1
    _geom_bond_site_symmetry_2
    _geom_bond_distance
    _geom_bond_publ_flag
    O1 C3 . . 1.368(2) ?
    O1 H1o1 . . 0.93(2) ?
    O2 C2 . . 1.380(2) ?
    O2 C15 . . 1.418(2) ?
    O3 C6 . . 1.371(2) ?
    O3 H1o3 . . 0.93(2) ?
    O4 C13 . . 1.373(2) ?
    O4 C21 . . 1.417(2) ?
    N1 C11 . . 1.466(2) ?
    N1 C17 . . 1.465(2) ?
    N1 C23 . . 1.470(2) ?
    N2 C5 . . 1.487(2) ?
    N2 C9 . . 1.473(2) ?
    N2 C17 . . 1.478(2) ?
    C1 C2 . . 1.386(2) ?
    C1 C8 . . 1.393(2) ?
    C1 H1c1 . . 0.96 ?
    C2 C19 . . 1.390(3) ?
    C3 C8 . . 1.402(2) ?
    C3 C22 . . 1.392(2) ?
    C4 C6 . . 1.399(3) ?
    C4 C9 . . 1.515(2) ?
    C4 C14 . . 1.395(2) ?
    C5 C7 . . 1.538(2) ?
    C5 C23 . . 1.524(2) ?
    C5 H1c5 . . 0.96 ?
    C6 C12 . . 1.390(2) ?
    C7 C20 . . 1.525(3) ?
    C7 H1c7 . . 0.96 ?
    C7 H2c7 . . 0.96 ?
    C8 C11 . . 1.511(2) ?
    C9 H1c9 . . 0.96 ?
    C9 H2c9 . . 0.96 ?
    C10 C12 . . 1.378(3) ?
    C10 C13 . . 1.389(3) ?
    C10 H1c10 . . 0.96 ?
    C11 H1c11 . . 0.96 ?
    C11 H2c11 . . 0.96 ?
    C12 H1c12 . . 0.96 ?
    C13 C14 . . 1.385(2) ?
    C14 H1c14 . . 0.96 ?
    C15 H1c15 . . 0.96 ?
    C15 H2c15 . . 0.96 ?
    C15 H3c15 . . 0.96 ?
    C16 C18 . . 1.520(3) ?
    C16 C20 . . 1.519(3) ?
    C16 H1c16 . . 0.96 ?
    C16 H2c16 . . 0.96 ?
    C17 H1c17 . . 0.96 ?
    C17 H2c17 . . 0.96 ?
    C18 C23 . . 1.532(2) ?
    C18 H1c18 . . 0.96 ?
    C18 H2c18 . . 0.96 ?
    C19 C22 . . 1.384(3) ?
    C19 H1c19 . . 0.96 ?
    C20 H1c20 . . 0.96 ?
    C20 H2c20 . . 0.96 ?
    C21 H1c21 . . 0.96 ?
    C21 H2c21 . . 0.96 ?
    C21 H3c21 . . 0.96 ?
    C22 H1c22 . . 0.96 ?
    C23 H1c23 . . 0.96 ?
loop_
    _geom_angle_atom_site_label_1
    _geom_angle_atom_site_label_2
    _geom_angle_atom_site_label_3
    _geom_angle_site_symmetry_1
    _geom_angle_site_symmetry_2
    _geom_angle_site_symmetry_3
    _geom_angle
    _geom_angle_publ_flag
    C3 O1 H1o1 . . . 106.0(13) ?
    C2 O2 C15 . . . 116.72(13) ?
    C6 O3 H1o3 . . . 101.6(13) ?
    C13 O4 C21 . . . 117.40(14) ?
    C11 N1 C17 . . . 112.27(12) ?
    C11 N1 C23 . . . 116.87(13) ?
    C17 N1 C23 . . . 102.81(12) ?
    C5 N2 C9 . . . 115.42(13) ?
    C5 N2 C17 . . . 106.39(12) ?
    C9 N2 C17 . . . 111.24(13) ?
    C2 C1 C8 . . . 120.84(16) ?
    C2 C1 H1c1 . . . 119.58 ?
    C8 C1 H1c1 . . . 119.58 ?
    O2 C2 C1 . . . 123.98(16) ?
    O2 C2 C19 . . . 116.01(15) ?
    C1 C2 C19 . . . 120.01(16) ?
    O1 C3 C8 . . . 122.03(15) ?
    O1 C3 C22 . . . 118.37(15) ?
    C8 C3 C22 . . . 119.60(15) ?
    C6 C4 C9 . . . 119.44(14) ?
    C6 C4 C14 . . . 119.29(15) ?
    C9 C4 C14 . . . 121.26(15) ?
    N2 C5 C7 . . . 109.08(14) ?
    N2 C5 C23 . . . 103.65(13) ?
    N2 C5 H1c5 . . . 114.64 ?
    C7 C5 C23 . . . 112.79(13) ?
    C7 C5 H1c5 . . . 105.82 ?
    C23 C5 H1c5 . . . 111.05 ?
    O3 C6 C4 . . . 121.62(15) ?
    O3 C6 C12 . . . 118.85(16) ?
    C4 C6 C12 . . . 119.52(16) ?
    C5 C7 C20 . . . 113.00(15) ?
    C5 C7 H1c7 . . . 109.47 ?
    C5 C7 H2c7 . . . 109.47 ?
    C20 C7 H1c7 . . . 109.47 ?
    C20 C7 H2c7 . . . 109.47 ?
    H1c7 C7 H2c7 . . . 105.7 ?
    C1 C8 C3 . . . 119.06(15) ?
    C1 C8 C11 . . . 119.71(15) ?
    C3 C8 C11 . . . 121.14(15) ?
    N2 C9 C4 . . . 109.87(13) ?
    N2 C9 H1c9 . . . 109.47 ?
    N2 C9 H2c9 . . . 109.47 ?
    C4 C9 H1c9 . . . 109.47 ?
    C4 C9 H2c9 . . . 109.47 ?
    H1c9 C9 H2c9 . . . 109.07 ?
    C12 C10 C13 . . . 120.47(16) ?
    C12 C10 H1c10 . . . 119.76 ?
    C13 C10 H1c10 . . . 119.76 ?
    N1 C11 C8 . . . 111.62(14) ?
    N1 C11 H1c11 . . . 109.47 ?
    N1 C11 H2c11 . . . 109.47 ?
    C8 C11 H1c11 . . . 109.47 ?
    C8 C11 H2c11 . . . 109.47 ?
    H1c11 C11 H2c11 . . . 107.24 ?
    C6 C12 C10 . . . 120.58(17) ?
    C6 C12 H1c12 . . . 119.71 ?
    C10 C12 H1c12 . . . 119.71 ?
    O4 C13 C10 . . . 115.28(15) ?
    O4 C13 C14 . . . 125.39(16) ?
    C10 C13 C14 . . . 119.32(16) ?
    C4 C14 C13 . . . 120.79(16) ?
    C4 C14 H1c14 . . . 119.6 ?
    C13 C14 H1c14 . . . 119.6 ?
    O2 C15 H1c15 . . . 109.47 ?
    O2 C15 H2c15 . . . 109.47 ?
    O2 C15 H3c15 . . . 109.47 ?
    H1c15 C15 H2c15 . . . 109.47 ?
    H1c15 C15 H3c15 . . . 109.47 ?
    H2c15 C15 H3c15 . . . 109.47 ?
    C18 C16 C20 . . . 110.30(14) ?
    C18 C16 H1c16 . . . 109.47 ?
    C18 C16 H2c16 . . . 109.47 ?
    C20 C16 H1c16 . . . 109.47 ?
    C20 C16 H2c16 . . . 109.47 ?
    H1c16 C16 H2c16 . . . 108.63 ?
    N1 C17 N2 . . . 104.22(12) ?
    N1 C17 H1c17 . . . 109.47 ?
    N1 C17 H2c17 . . . 109.47 ?
    N2 C17 H1c17 . . . 109.47 ?
    N2 C17 H2c17 . . . 109.47 ?
    H1c17 C17 H2c17 . . . 114.25 ?
    C16 C18 C23 . . . 112.72(15) ?
    C16 C18 H1c18 . . . 109.47 ?
    C16 C18 H2c18 . . . 109.47 ?
    C23 C18 H1c18 . . . 109.47 ?
    C23 C18 H2c18 . . . 109.47 ?
    H1c18 C18 H2c18 . . . 106.02 ?
    C2 C19 C22 . . . 119.58(16) ?
    C2 C19 H1c19 . . . 120.21 ?
    C22 C19 H1c19 . . . 120.21 ?
    C7 C20 C16 . . . 110.14(15) ?
    C7 C20 H1c20 . . . 109.47 ?
    C7 C20 H2c20 . . . 109.47 ?
    C16 C20 H1c20 . . . 109.47 ?
    C16 C20 H2c20 . . . 109.47 ?
    H1c20 C20 H2c20 . . . 108.8 ?
    O4 C21 H1c21 . . . 109.47 ?
    O4 C21 H2c21 . . . 109.47 ?
    O4 C21 H3c21 . . . 109.47 ?
    H1c21 C21 H2c21 . . . 109.47 ?
    H1c21 C21 H3c21 . . . 109.47 ?
    H2c21 C21 H3c21 . . . 109.47 ?
    C3 C22 C19 . . . 120.89(16) ?
    C3 C22 H1c22 . . . 119.56 ?
    C19 C22 H1c22 . . . 119.56 ?
    N1 C23 C5 . . . 99.62(13) ?
    N1 C23 C18 . . . 114.52(13) ?
    N1 C23 H1c23 . . . 114.61 ?
    C5 C23 C18 . . . 114.50(14) ?
    C5 C23 H1c23 . . . 114.63 ?
    C18 C23 H1c23 . . . 99.77 ?
loop_
    _geom_torsion_atom_site_label_1
    _geom_torsion_atom_site_label_2
    _geom_torsion_atom_site_label_3
    _geom_torsion_atom_site_label_4
    _geom_torsion_site_symmetry_1
    _geom_torsion_site_symmetry_2
    _geom_torsion_site_symmetry_3
    _geom_torsion_site_symmetry_4
    _geom_torsion
    _geom_torsion_publ_flag
    ? ? ? ? ? ? ? ? ? ?
loop_
    _geom_hbond_atom_site_label_D
    _geom_hbond_atom_site_label_H
    _geom_hbond_atom_site_label_A
    _geom_hbond_site_symmetry_D
    _geom_hbond_site_symmetry_H
    _geom_hbond_site_symmetry_A
    _geom_hbond_distance_DH
    _geom_hbond_distance_HA
    _geom_hbond_distance_DA
    _geom_hbond_angle_DHA
    _geom_hbond_publ_flag
    O3 H1o3 N2 . . . 0.93(2) 1.78(2) 2.6443(19) 154.4(19) y
    O1 H1o1 N1 . . . 0.93(2) 1.83(2) 2.6638(19) 148.8(18) y
