# Supplementary material for: meso-4,4′-Dimeth­oxy-2,2′-{[(3aR,7aS)-2,3,3a,4,5,6,7,7a-octa­hydro-1H-benz­imidazole-1,3-di­yl]bis­(methyl­ene)}diphenol
Source: Acta Crystallogr Sect E Struct Rep Online. 2013 Jun 8;69(Pt 7):o1057–8. doi: 10.1107/S1600536813015092 (PMC3772488; doi:10.1107/S1600536813015092)
Supplement: Supplementary file 2 [file e-69-o1057-Isup2.hkl]

#
# h,k,l, Fc-squared, Fo-squared, sigma(Fo-squared) and status flag
#
data_I
_shelx_title                             '   '
_shelx_refln_list_code                   4
_shelx_F_calc_maximum                    153.87
_exptl_crystal_F_000                     856
_reflns_d_resolution_high                0.8371

loop_
 _symmetry_equiv_pos_as_xyz
 'x, y, z'
 '-x+1/2, -y, z+1/2'
 '-x, y+1/2, -z+1/2'
 'x+1/2, -y+1/2, -z'

_cell_length_a                           6.4135(3)
_cell_length_b                           11.4099(6)
_cell_length_c                           27.8249(14)
_cell_angle_alpha                        90
_cell_angle_beta                         90
_cell_angle_gamma                        90

_shelx_F_squared_multiplier              1.000

loop_
 _refln_index_h
 _refln_index_k
 _refln_index_l
 _refln_F_squared_calc
 _refln_F_squared_meas
 _refln_F_squared_sigma
 _refln_observed_status
   2   0   0   309.18   288.33    17.71 o
   4   0   0     7.82    16.91     5.35 o
   6   0   0   239.08   234.27    14.25 o
   1   1   0  9686.77  8956.63    47.04 o
   2   1   0     1.00    -6.40     5.02 <
   3   1   0   315.25   298.02    16.73 o
   4   1   0  2610.63  2674.81    30.19 o
   5   1   0     3.98     5.43     3.97 <
   6   1   0     4.33     7.21     3.77 <
   7   1   0   201.25   210.10     7.20 o
   0   2   0   956.36   926.50    16.30 o
   1   2   0  4284.44  4011.21    34.89 o
   2   2   0   442.11   415.28    14.43 o
   3   2   0    74.71    79.96     9.93 o
   4   2   0   880.54   900.86    13.70 o
   5   2   0     0.41    -4.13     4.36 <
   6   2   0    37.02    40.59     5.28 o
   7   2   0     6.76     7.55     3.85 <
   1   3   0   376.61   357.32    12.12 o
   2   3   0   240.31   196.07    11.06 o
   3   3   0   131.85   136.31    12.97 o
   4   3   0    22.82    23.67     2.83 o
   5   3   0   338.15   342.16    12.79 o
   6   3   0   130.19   134.46     7.84 o
   7   3   0    10.88    10.24     3.89 <
   0   4   0     5.79     3.77     3.64 <
   1   4   0   174.01   180.86    13.73 o
   2   4   0   210.32   208.74    17.91 o
   3   4   0    41.37    36.36     4.51 o
   4   4   0   492.18   504.26     9.28 o
   5   4   0  1473.65  1514.76    26.46 o
   6   4   0     9.88    10.60     8.70 <
   7   4   0    13.65    22.78     4.60 o
   1   5   0   263.14   299.81    18.69 o
   2   5   0   169.28   179.81    17.82 o
   3   5   0    35.35    27.65     3.12 o
   4   5   0  1290.66  1322.77    15.59 o
   5   5   0    21.81    29.64    11.60 <
   6   5   0   383.25   389.95    20.73 o
   7   5   0   427.21   454.29    15.12 o
   0   6   0  2312.60  2181.06    46.31 o
   1   6   0   873.38   887.17    22.95 o
   2   6   0  2303.06  2508.43    17.54 o
   3   6   0     7.66    11.54     3.00 o
   4   6   0    64.04    53.82     5.36 o
   5   6   0    66.04    67.23    14.53 o
   6   6   0    33.63    28.49     8.18 o
   1   7   0    62.88    57.39     4.14 o
   2   7   0    91.00    90.77     3.90 o
   3   7   0   125.78   122.10     6.24 o
   4   7   0   148.18   141.31    18.42 o
   5   7   0   281.71   278.27    21.76 o
   6   7   0     9.84    15.93     6.44 <
   0   8   0   196.60   198.16    10.63 o
   1   8   0   145.33   137.09     6.54 o
   2   8   0   407.80   387.49     8.14 o
   3   8   0   411.23   425.70    15.64 o
   4   8   0   156.66   150.17    18.11 o
   5   8   0    24.94    20.17     9.63 <
   6   8   0     5.06     7.67     4.54 <
   1   9   0   177.17   195.86     8.29 o
   2   9   0    29.52    24.47     3.79 o
   3   9   0    31.52    22.77     4.53 o
   4   9   0    44.18    46.96    12.92 o
   5   9   0    10.51     4.46     5.95 <
   0  10   0   100.57   113.46     9.75 o
   1  10   0   448.83   457.32    12.71 o
   2  10   0  1147.64  1199.24    18.81 o
   3  10   0   101.57   104.24     7.38 o
   4  10   0    37.20    47.06    11.18 o
   5  10   0     1.58     0.94     4.02 <
   1  11   0   186.51   189.24     8.42 o
   2  11   0   400.27   377.20    14.97 o
   3  11   0     7.28    10.54     8.30 <
   4  11   0   165.35   121.42    11.63 o
   0  12   0    24.27    27.66     6.23 o
   1  12   0   327.30   321.18    13.70 o
   2  12   0   184.01   201.04    11.13 o
   3  12   0   137.15   203.27    17.23 o
   1   0   1  7453.76  7286.09    39.37 o
   2   0   1  1306.38  1220.77    28.02 o
   3   0   1   424.44   402.70    14.53 o
   4   0   1   228.11   284.54    10.05 o
   5   0   1   149.66   149.90     8.62 o
   6   0   1   110.90    97.53     6.95 o
   7   0   1   460.71   437.63    10.23 o
   0   1   1   500.77   500.12     7.41 o
   1   1   1  3003.75  2710.13    26.79 o
  -1   1   1  2997.74  2705.27    24.93 o
   2   1   1   458.48   420.20    19.57 o
  -2   1   1   462.15   403.27    13.53 o
   3   1   1  1617.29  1685.81    29.55 o
  -3   1   1  1614.82  1772.48    35.41 o
   4   1   1   339.85   326.22     8.07 o
  -4   1   1   337.01   343.81    11.12 o
   5   1   1     8.85    13.72     4.55 o
  -5   1   1     8.97    15.26     4.73 o
   6   1   1    95.99    85.91     6.64 o
  -6   1   1    97.47    73.43     6.35 o
   7   1   1    41.11    25.74     5.40 o
  -7   1   1    39.87    31.18     3.54 o
   0   2   1   526.37   538.58     8.79 o
   1   2   1   275.48   265.70     9.24 o
  -1   2   1   276.61   253.81     9.21 o
   2   2   1   124.13   133.32    11.89 o
  -2   2   1   126.45   110.33     8.11 o
   3   2   1    15.48     8.97     5.89 <
  -3   2   1    15.47     1.43     3.87 <
   4   2   1    71.34    79.89     4.66 o
  -4   2   1    72.59    79.84     6.33 o
   5   2   1   298.25   321.98    12.06 o
  -5   2   1   296.57   308.05    12.12 o
   6   2   1    44.81    49.94     5.58 o
  -6   2   1    44.97    47.07     5.74 o
   7   2   1     9.14    18.40     4.90 o
  -7   2   1     9.00     8.37     3.72 <
   0   3   1  3749.72  3686.15    28.87 o
   1   3   1  1203.23  1064.20    20.12 o
  -1   3   1  1200.23  1067.14    30.20 o
   2   3   1   289.09   267.24    12.76 o
  -2   3   1   288.40   264.82    12.71 o
   3   3   1    83.28    77.63    10.94 o
  -3   3   1    84.98    65.66     8.66 o
   4   3   1    38.70    32.22     3.95 o
  -4   3   1    38.41    33.77     3.09 o
   5   3   1   424.64   431.58    14.02 o
  -5   3   1   423.81   430.81    14.19 o
   6   3   1     5.30     5.65     7.42 <
  -6   3   1     5.34     7.02     3.98 <
   7   3   1     0.40    -0.99     3.77 <
  -7   3   1     0.34   -10.29     4.12 <
   0   4   1  2707.14  2615.63    28.46 o
   1   4   1   421.04   381.34    18.19 o
  -1   4   1   418.67   433.81    21.26 o
   2   4   1   745.00   744.10    21.97 o
  -2   4   1   746.92   696.97    32.91 o
   3   4   1   114.61   116.39     7.29 o
  -3   4   1   116.46   119.04     8.80 o
   4   4   1    10.41    12.42     3.52 o
  -4   4   1     9.94    13.66     3.17 o
   5   4   1   168.34   157.01    16.34 o
  -5   4   1   168.42   180.24    10.19 o
   6   4   1   282.48   272.88    18.29 o
  -6   4   1   280.62   302.09    18.68 o
   7   4   1    46.56    46.74     6.01 o
  -7   4   1    47.11    51.16     6.42 o
   0   5   1     0.00     6.04     2.45 <
   1   5   1    66.90    90.47     9.50 o
  -1   5   1    67.35   103.84    11.09 o
   2   5   1   787.88   772.52    33.41 o
  -2   5   1   792.18   799.95    36.91 o
   3   5   1   114.99   125.29     5.46 o
  -3   5   1   113.76   129.87     5.49 o
   4   5   1   538.96   527.96    12.28 o
  -4   5   1   541.52   529.09    10.16 o
   5   5   1   706.90   756.78    33.71 o
  -5   5   1   709.86   762.91    14.56 o
   6   5   1   542.73   587.63    25.32 o
  -6   5   1   542.55   592.37    25.30 o
   7   5   1    50.34    66.63     6.41 o
  -7   5   1    50.82    47.15     5.46 o
   0   6   1     5.94     9.02     5.31 <
   1   6   1   813.46   821.70    32.88 o
  -1   6   1   812.74   901.17    35.76 o
   2   6   1  1179.40  1302.79    12.61 o
  -2   6   1  1184.70  1316.74    15.75 o
   3   6   1   333.89   347.04     9.30 o
  -3   6   1   335.11   331.98     9.17 o
   4   6   1   350.52   372.79    10.99 o
  -4   6   1   347.92   377.42    14.96 o
   5   6   1   531.10   575.85    29.80 o
  -5   6   1   533.07   518.88    16.99 o
   6   6   1   148.96   157.13    13.71 o
  -6   6   1   147.81   144.02    13.44 o
   0   7   1   123.63   110.67     5.30 o
   1   7   1   306.19   311.48     8.40 o
  -1   7   1   304.75   320.09     8.50 o
   2   7   1   284.60   279.60     6.43 o
  -2   7   1   283.28   267.36     5.64 o
   3   7   1   152.51   159.32     9.59 o
  -3   7   1   149.23   146.11     6.89 o
   4   7   1    18.41    15.39     6.21 <
  -4   7   1    18.72    18.44     7.05 <
   5   7   1    14.20    11.43    10.74 <
  -5   7   1    14.70    18.40    12.80 <
   6   7   1    32.60    39.45     7.93 o
  -6   7   1    31.88    38.87     7.98 o
   0   8   1   207.23   187.66     7.50 o
   1   8   1    53.29    47.17     4.24 o
  -1   8   1    51.27    45.47     4.44 o
   2   8   1     3.34     4.95     2.08 <
  -2   8   1     3.46     5.02     2.12 <
   3   8   1   166.44   178.44    10.75 o
  -3   8   1   168.04   188.21     9.52 o
   4   8   1   198.76   201.96    19.60 o
  -4   8   1   196.01   186.66    20.47 o
   5   8   1    46.18    44.96    10.62 o
  -5   8   1    46.02    50.01    12.01 o
   6   8   1     4.39     4.42     5.03 <
  -6   8   1     4.51     8.20     4.03 <
   0   9   1    32.67    29.59     4.41 o
   1   9   1    19.00    11.04     3.81 <
  -1   9   1    18.45    10.83     3.95 <
   2   9   1   254.78   254.76     6.96 o
  -2   9   1   252.34   256.81     8.86 o
   3   9   1    81.33    79.02     6.56 o
  -3   9   1    82.35    82.41     6.83 o
   4   9   1    90.76    69.06    13.74 o
  -4   9   1    91.01    64.48    13.95 o
   5   9   1    67.97    63.13    10.04 o
  -5   9   1    67.60    56.29     9.86 o
   0  10   1   949.49   942.60    17.99 o
   1  10   1  1653.57  1689.01    23.50 o
  -1  10   1  1649.31  1715.31    23.78 o
   2  10   1   197.26   169.84     7.50 o
  -2  10   1   196.16   183.35     7.87 o
   3  10   1    44.97    53.87     7.28 o
  -3  10   1    45.10    47.54     5.67 o
   4  10   1   161.62   151.35    15.13 o
  -4  10   1   163.08   159.18    16.01 o
   5  10   1    33.75    42.21     6.79 o
  -5  10   1    33.06    47.24     7.77 o
   0  11   1   406.18   421.88    12.46 o
   1  11   1    43.14    41.57     4.97 o
  -1  11   1    42.99    39.81     5.10 o
   2  11   1   648.86   644.31    18.90 o
  -2  11   1   650.89   648.61    19.24 o
   3  11   1    60.32    44.20    11.20 o
  -3  11   1    59.93    56.92     6.67 o
   4  11   1    63.84    68.15     9.04 o
  -4  11   1    64.70    68.12     9.52 o
   0  12   1     3.54     2.51     3.33 <
   1  12   1   165.32   166.76     7.20 o
  -1  12   1   165.49   158.16    10.08 o
  -2  12   1     0.36    -1.52     3.41 <
  -3  12   1   142.62   165.89    15.03 o
   0   0   2   533.72   571.89     8.74 o
   1   0   2  8959.72  8589.73    70.34 o
   2   0   2  7114.14  6918.50    50.38 o
   3   0   2  1248.89  1346.40    46.15 o
   4   0   2   391.19   406.33    11.86 o
   5   0   2    61.15    57.48     6.01 o
   6   0   2     6.24    11.11     3.77 <
   7   0   2     0.01     6.10     3.87 <
   0   1   2  2066.17  2157.66    17.54 o
   1   1   2   194.44   159.71    11.69 o
  -1   1   2   198.45   162.62    11.02 o
   2   1   2   361.64   337.83    20.08 o
  -2   1   2   364.67   322.75    11.79 o
   3   1   2  2752.31  2818.15    59.59 o
  -3   1   2  2757.49  2934.74    39.93 o
   4   1   2   127.09   129.94     5.30 o
  -4   1   2   128.46   139.18     7.64 o
   5   1   2   241.65   262.04    10.74 o
  -5   1   2   238.36   254.43    10.81 o
   6   1   2     9.06     6.56     3.88 <
  -6   1   2     8.94     8.52     3.76 <
   7   1   2    14.48    12.98     4.07 o
  -7   1   2    14.32    12.84     2.42 o
   0   2   2   671.34   697.03     9.09 o
   1   2   2   311.72   275.45     9.55 o
  -1   2   2   315.59   267.91    14.90 o
   2   2   2   655.70   637.93    25.22 o
  -2   2   2   655.63   618.82    17.53 o
   3   2   2    83.89    98.99    12.17 o
  -3   2   2    84.09    88.29     8.98 o
   4   2   2   199.34   181.76     6.37 o
  -4   2   2   197.75   183.93     6.61 o
   5   2   2    95.25    95.09     7.45 o
  -5   2   2    94.38    95.14     7.45 o
   6   2   2    99.52   100.93    12.99 o
  -6   2   2   101.17   102.65     7.41 o
   7   2   2    20.21    20.53     5.34 o
  -7   2   2    19.12    16.58     2.69 o
   0   3   2  7202.92  6963.63    39.88 o
   1   3   2  2308.72  2118.88    28.11 o
  -1   3   2  2304.16  2096.68    43.27 o
   2   3   2   185.07   163.45    14.28 o
  -2   3   2   187.50   138.96    15.23 o
   3   3   2    86.23   111.10    12.89 o
  -3   3   2    85.28    66.46    15.11 o
   4   3   2   288.61   285.01    11.13 o
  -4   3   2   288.01   298.87     8.57 o
   5   3   2   106.21   111.69    14.36 o
  -5   3   2   105.29   106.22     8.20 o
   6   3   2   102.78   109.76    12.76 o
  -6   3   2   102.65    98.84     7.12 o
   7   3   2     6.70     7.09     3.65 <
  -7   3   2     6.79     8.07     3.83 <
   0   4   2   504.17   533.07    12.88 o
   1   4   2  1702.92  1703.21    27.98 o
  -1   4   2  1715.58  1682.76    42.62 o
   2   4   2  1320.06  1344.32    29.10 o
  -2   4   2  1318.77  1324.97    46.13 o
   3   4   2    63.17    50.98     5.96 o
  -3   4   2    64.63    58.63     5.20 o
   4   4   2  1652.83  1596.96    26.22 o
  -4   4   2  1643.70  1567.43    19.75 o
   5   4   2   625.45   648.13    29.93 o
  -5   4   2   628.97   665.45    13.45 o
   6   4   2     3.51     5.74     6.98 <
  -6   4   2     3.57     5.36     3.96 <
   7   4   2   103.01    99.10     7.91 o
  -7   4   2   102.49    95.50     7.54 o
   0   5   2   130.75   140.43     7.62 o
   1   5   2   794.35   799.32    26.69 o
  -1   5   2   791.76   801.06    32.16 o
   2   5   2   799.29   866.28    33.98 o
  -2   5   2   798.10   866.60    39.60 o
   3   5   2    57.03    59.38     4.12 o
  -3   5   2    57.57    57.12     4.48 o
   4   5   2   406.34   431.19    11.08 o
  -4   5   2   402.84   428.73    11.26 o
   5   5   2  2006.43  2082.05    53.57 o
  -5   5   2  2007.56  2161.69    24.28 o
   6   5   2   164.92   176.18    14.95 o
  -6   5   2   164.42   153.31    14.03 o
   7   5   2     9.34     2.17     3.07 <
  -7   5   2     9.18     0.43     2.50 <
   0   6   2   341.92   403.19    22.82 o
   1   6   2   768.28   735.79    33.09 o
  -1   6   2   775.21   797.72    34.55 o
   2   6   2   161.65   163.49     4.62 o
  -2   6   2   164.71   164.18     5.86 o
   3   6   2   892.97   954.44    15.13 o
  -3   6   2   887.78   938.52    18.97 o
   4   6   2   329.42   325.08    14.03 o
  -4   6   2   325.82   314.12    14.63 o
   5   6   2   206.92   195.41    19.04 o
  -5   6   2   206.84   221.82    12.14 o
   6   6   2   164.86   172.87    14.08 o
  -6   6   2   163.60   175.47    14.74 o
   0   7   2     9.22    13.87     2.65 o
   1   7   2   787.08   794.32    13.13 o
  -1   7   2   785.58   819.15    13.46 o
   2   7   2    29.43    23.95     2.38 o
  -2   7   2    29.25    29.47     2.41 o
   3   7   2     1.56     2.94     3.60 <
  -3   7   2     1.65     0.58     4.85 <
   4   7   2   232.50   238.00    12.38 o
  -4   7   2   233.67   232.12    13.25 o
   5   7   2   487.81   476.70    26.33 o
  -5   7   2   485.89   536.03    29.81 o
   6   7   2    68.58    74.96     9.13 o
  -6   7   2    69.00    72.43     9.65 o
   0   8   2   110.93    98.04     5.81 o
   1   8   2    61.34    59.30     4.75 o
  -1   8   2    60.74    63.93     5.09 o
   2   8   2   493.09   498.68     9.14 o
  -2   8   2   495.49   517.17    11.83 o
   3   8   2   123.19   123.63     8.94 o
  -3   8   2   122.89   130.17     8.11 o
   4   8   2    51.65    24.10    11.46 <
  -4   8   2    51.63    61.07    14.94 o
   5   8   2    58.61    60.79    11.02 o
  -5   8   2    58.18    47.16    12.51 o
   6   8   2    31.86    35.73     5.87 o
  -6   8   2    33.12    28.76     6.35 o
   0   9   2   182.41   201.07     8.45 o
   1   9   2   332.13   333.10    10.50 o
  -1   9   2   327.61   332.71    10.48 o
   2   9   2    65.82    69.37     4.02 o
  -2   9   2    65.16    76.55     5.49 o
   3   9   2   204.68   211.91    11.25 o
  -3   9   2   207.39   210.49    10.43 o
   4   9   2    13.75    14.35     9.73 <
  -4   9   2    13.68     9.49    12.38 <
   5   9   2    30.56    30.18     7.73 o
  -5   9   2    30.36    22.78     8.21 <
   0  10   2    57.83    57.32     6.00 o
   1  10   2   312.39   328.05    10.73 o
  -1  10   2   309.66   311.55    10.78 o
   2  10   2   177.23   191.17     7.84 o
  -2  10   2   179.12   188.12    11.63 o
   3  10   2   134.63   124.09    15.60 o
  -3  10   2   137.51   126.89     8.05 o
   4  10   2   201.73   199.26    15.80 o
  -4  10   2   202.14   201.08    18.29 o
   5  10   2    11.55    17.61     4.54 o
  -5  10   2    11.79    12.43     6.03 <
   0  11   2   192.45   205.15     9.15 o
   1  11   2   231.96   230.64     9.16 o
  -1  11   2   231.79   250.91     9.60 o
   2  11   2   116.05   111.30     5.92 o
  -2  11   2   115.12   104.37     8.82 o
   3  11   2    55.61    64.18    10.89 o
  -3  11   2    54.45    64.46     7.47 o
   4  11   2    13.97    12.79     5.99 <
  -4  11   2    13.83    14.32     6.28 <
   0  12   2    54.95    50.42     7.16 o
   1  12   2   161.79   163.00     9.98 o
  -1  12   2   159.19   154.76    10.03 o
  -2  12   2   250.76   238.57    10.84 o
  -3  12   2     1.38    -3.08     7.24 <
   1   0   3    44.10    46.83     6.61 o
   2   0   3  2976.18  2624.67    28.68 o
   3   0   3   882.53   849.02    40.02 o
   4   0   3     1.14     4.56     2.69 <
   5   0   3     5.21     1.89     4.06 <
   6   0   3   201.98   180.49     8.81 o
   7   0   3    66.14    85.70     7.14 o
   0   1   3    38.74    23.39     2.83 o
   1   1   3 20714.40 20984.00   148.14 o
  -1   1   3 20752.90 20879.00   124.83 o
   2   1   3  3594.63  3449.48    67.80 o
  -2   1   3  3590.64  3478.83    36.41 o
   3   1   3   156.17   161.38    16.50 o
   4   1   3   101.34    88.68     4.39 o
  -4   1   3   102.33    92.76     6.43 o
   5   1   3   211.38   212.53     9.80 o
  -5   1   3   210.34   205.36     9.88 o
   6   1   3    17.42     4.69     6.02 <
  -6   1   3    17.65    16.01     4.03 o
   7   1   3   236.57   229.46    11.86 o
  -7   1   3   235.29   235.40    10.89 o
   0   2   3  6455.55  6581.38    41.76 o
   1   2   3  4646.06  4384.98    58.79 o
  -1   2   3  4640.79  4296.59    59.35 o
   2   2   3  2064.75  1949.69    46.64 o
  -2   2   3  2059.30  1948.37    51.53 o
   3   2   3   476.92   437.58    25.06 o
  -3   2   3   473.20   441.57    30.00 o
   4   2   3     7.21    14.55     3.65 o
  -4   2   3     6.92    12.12     2.85 o
   5   2   3   179.27   161.93    14.80 o
  -5   2   3   178.14   171.46     9.31 o
   6   2   3   103.81    80.49    11.03 o
  -6   2   3   104.34    91.31     6.99 o
   7   2   3    17.22    16.19     4.90 o
  -7   2   3    17.39    14.02     2.46 o
   0   3   3     0.61    -1.76     2.69 <
   1   3   3  1406.70  1358.78    22.34 o
  -1   3   3  1398.34  1409.79    37.08 o
   2   3   3   186.33   196.32    16.42 o
  -2   3   3   185.41   196.64    19.02 o
   3   3   3    19.63    13.39     8.46 <
  -3   3   3    20.36    26.76    11.99 <
   4   3   3   172.51   156.45     7.78 o
  -4   3   3   172.58   147.67     6.51 o
   5   3   3    25.32    32.68    10.13 o
  -5   3   3    24.90    28.02     4.06 o
   6   3   3   130.00   128.75    13.05 o
  -6   3   3   126.94   128.51     7.78 o
   7   3   3    21.65    13.74     4.57 o
  -7   3   3    22.64    13.24     4.01 o
   0   4   3     7.11     6.89     2.89 <
   1   4   3   221.50   203.11    10.08 o
  -1   4   3   217.59   223.81    16.59 o
   2   4   3  1037.52  1083.83    38.56 o
  -2   4   3  1041.77  1087.06    42.90 o
   3   4   3   115.41   105.40     6.27 o
  -3   4   3   118.73   106.26     4.89 o
   4   4   3   361.20   349.04    11.83 o
  -4   4   3   361.29   345.12     9.84 o
   5   4   3   839.99   856.38    33.40 o
  -5   4   3   844.52   867.93    15.45 o
   6   4   3    59.68    74.26    11.26 o
  -6   4   3    61.13    64.31     6.02 o
   7   4   3    86.46    94.40     7.83 o
  -7   4   3    87.07    81.77     6.74 o
   0   5   3     3.52     3.53     5.45 <
  -1   5   3  1623.39  1670.61    47.68 o
   2   5   3   784.77   840.50    36.89 o
  -2   5   3   787.90   891.99    41.10 o
   3   5   3  1467.35  1518.91    17.61 o
  -3   5   3  1467.47  1472.32    18.57 o
   4   5   3   969.38   963.37    15.93 o
  -4   5   3   971.35   972.81    16.76 o
   5   5   3   305.59   318.64    22.19 o
  -5   5   3   306.25   324.29     9.94 o
   6   5   3   329.33   359.78    20.15 o
  -6   5   3   330.40   362.81    19.76 o
   7   5   3    18.67    16.72     3.86 o
   0   6   3   117.92   104.59    12.93 o
   1   6   3  1284.78  1271.61    45.09 o
  -1   6   3  1280.93  1345.57    46.31 o
   2   6   3   440.41   427.51     8.68 o
  -2   6   3   439.10   423.58     7.93 o
   3   6   3    93.65    82.88     7.24 o
  -3   6   3    93.07    69.98     8.10 o
   4   6   3  1918.97  1976.55    31.69 o
  -4   6   3  1922.69  1921.84    32.41 o
   5   6   3    73.49    66.05    12.59 o
  -5   6   3    73.32    58.24     7.74 o
   6   6   3   149.50   170.13    14.23 o
  -6   6   3   148.88   160.24    13.85 o
   0   7   3   567.52   573.73    12.86 o
   1   7   3   426.92   473.57    10.23 o
  -1   7   3   425.86   463.32     9.93 o
   2   7   3   329.22   317.76     8.28 o
  -2   7   3   330.96   329.70     7.37 o
   3   7   3    37.52    35.88     5.61 o
  -3   7   3    37.14    35.29     4.04 o
   4   7   3   248.34   256.07    12.81 o
  -4   7   3   247.21   241.18    13.45 o
   5   7   3   282.13   315.59    21.48 o
  -5   7   3   279.32   312.22    23.19 o
   6   7   3    78.27    99.90    10.02 o
  -6   7   3    79.05    95.99    10.57 o
   0   8   3   287.18   277.34     8.85 o
   1   8   3   139.39   135.68     6.42 o
  -1   8   3   139.89   138.26     6.70 o
   2   8   3   348.29   329.32     7.50 o
  -2   8   3   344.20   356.96    10.00 o
   3   8   3   362.99   374.99    14.85 o
  -3   8   3   364.77   371.25    10.54 o
   4   8   3    19.33    15.34     5.63 <
  -4   8   3    19.70     6.23    13.74 <
   5   8   3    46.84    35.06     8.79 o
  -5   8   3    47.34    52.02    12.24 o
   6   8   3    16.76    17.51     4.84 o
  -6   8   3    16.76    19.40     5.03 o
   0   9   3    77.71    72.16     5.86 o
   1   9   3   730.35   721.73    14.99 o
  -1   9   3   731.07   706.89    15.04 o
   2   9   3   113.94   116.50     4.92 o
  -2   9   3   114.49   111.17     6.25 o
   3   9   3   243.99   239.04    11.73 o
  -3   9   3   245.84   233.48    11.21 o
   4   9   3   240.01   219.77    18.45 o
  -4   9   3   238.64   226.11    21.96 o
   5   9   3    56.97    60.08     8.44 o
  -5   9   3    58.38    72.48    10.96 o
   0  10   3    95.35   100.90     6.92 o
   1  10   3   109.72   115.95     7.05 o
  -1  10   3   110.20   117.36     7.24 o
   2  10   3    24.72    18.39     3.64 o
  -2  10   3    22.99    17.21     5.38 o
   3  10   3   467.61   421.83    25.38 o
  -3  10   3   464.86   428.50    14.29 o
   4  10   3    26.03    33.52     8.88 o
  -4  10   3    26.28    33.64    10.79 o
  -5  10   3    19.82    18.73     5.88 o
   0  11   3   256.19   270.01    10.29 o
   1  11   3   829.88   849.06    16.53 o
  -1  11   3   832.22   837.78    23.48 o
   2  11   3   195.16   189.25     7.28 o
  -2  11   3   196.65   175.96    10.57 o
   3  11   3   207.43   192.87    15.90 o
  -3  11   3   205.29   199.74    11.28 o
   4  11   3    41.67    46.84     7.55 o
  -4  11   3    41.90    54.53    10.16 o
   0  12   3   246.23   246.81    12.67 o
   1  12   3    92.13    89.27     7.83 o
  -1  12   3    91.15    98.71     8.52 o
  -2  12   3   123.91   108.87     7.70 o
  -3  12   3    36.82    32.76     9.50 o
   0  13   3    42.46    48.61     5.48 o
  -1  13   3    18.83    13.03     3.48 o
   0   0   4   940.36  1105.94    17.60 o
   1   0   4  5187.37  5212.66    57.48 o
   2   0   4  1043.95   980.73    33.94 o
   3   0   4   837.40   858.97    43.87 o
   4   0   4   299.86   333.25     8.30 o
   5   0   4    44.60    34.28     5.09 o
   6   0   4     0.79    -6.03     3.55 <
   7   0   4    52.53    44.02     6.04 o
   0   1   4  1175.12  1279.43    12.55 o
   1   1   4   243.84   219.04    10.45 o
  -1   1   4   247.18   223.96    13.97 o
   2   1   4  1588.76  1549.83    49.17 o
  -2   1   4  1594.78  1539.54    44.67 o
   3   1   4  1493.81  1600.47    52.47 o
   4   1   4    61.32    64.37     5.04 o
  -4   1   4    60.94    65.55     4.40 o
   5   1   4     9.29     9.30     4.08 <
  -5   1   4     9.33     8.84     4.28 <
   6   1   4   140.87   136.67    12.50 o
  -6   1   4   139.66   126.50     7.60 o
   7   1   4    55.75    45.43     6.17 o
  -7   1   4    55.68    42.31     5.52 o
   0   2   4  6377.15  6277.35    43.59 o
   1   2   4   337.24   327.87    18.16 o
  -1   2   4   337.38   338.03    18.06 o
   2   2   4  1591.45  1474.87    43.49 o
  -2   2   4  1580.07  1431.12    45.78 o
   3   2   4  1173.97  1172.67    42.56 o
  -3   2   4  1171.99  1246.57    50.90 o
   4   2   4   175.21   181.64     8.20 o
  -4   2   4   175.77   184.14     6.69 o
   5   2   4     5.93    15.07     8.65 <
  -5   2   4     6.41     2.98     2.96 <
   6   2   4    35.89    33.16     8.31 o
  -6   2   4    35.98    33.83     5.05 o
   7   2   4    14.41    22.26     5.30 o
  -7   2   4    14.85    20.34     3.93 o
   0   3   4   713.84   742.41    17.42 o
   1   3   4    87.39    74.94    10.72 o
  -1   3   4    86.59    91.84    11.50 o
   2   3   4   299.70   351.56    22.45 o
  -2   3   4   297.88   353.17    25.21 o
   3   3   4   110.12    96.18    14.08 o
  -3   3   4   113.00   115.71    19.08 o
   4   3   4   175.85   187.02     8.87 o
  -4   3   4   176.99   171.43     6.91 o
   5   3   4    91.57    86.27     7.59 o
  -5   3   4    92.65    85.47     5.51 o
   6   3   4    15.94    11.11     8.73 <
  -6   3   4    15.51     8.20     4.00 <
   7   3   4    79.11    79.91     7.71 o
  -7   3   4    77.75    88.48     4.52 o
   0   4   4  2173.84  2248.49    48.71 o
   1   4   4   826.58   834.40    32.06 o
  -1   4   4   832.71   877.26    33.49 o
   2   4   4  2450.91  2595.52    61.12 o
  -2   4   4  2453.66  2529.86    67.43 o
   3   4   4   450.95   445.32    12.54 o
  -3   4   4   449.05   482.14    13.35 o
   4   4   4  1151.35  1191.64    21.56 o
  -4   4   4  1153.84  1159.04    17.35 o
   5   4   4    29.31    35.38     6.34 o
  -5   4   4    30.00    27.49     4.46 o
   6   4   4   170.52   161.35    14.68 o
  -6   4   4   170.53   166.10     8.56 o
   7   4   4    53.01    65.89     6.76 o
  -7   4   4    53.09    52.59     5.71 o
   0   5   4  1553.02  1531.12    44.63 o
   1   5   4  1421.38  1597.96    48.14 o
  -1   5   4  1418.10  1479.91    46.67 o
   2   5   4   150.86   148.93    18.53 o
  -2   5   4   149.18   169.49    19.77 o
   3   5   4   882.20   958.42    15.25 o
  -3   5   4   886.81   953.01    19.40 o
   4   5   4    81.63    82.90     7.70 o
  -4   5   4    81.73    88.89     6.38 o
   5   5   4   844.06   876.43    20.88 o
  -5   5   4   849.02   894.16    16.16 o
   6   5   4   152.88   153.10    13.99 o
  -6   5   4   152.97   188.38    14.96 o
   7   5   4   163.61   169.04     9.10 o
   0   6   4   210.15   194.46    18.65 o
   1   6   4  1423.48  1425.13    50.35 o
  -1   6   4  1418.47  1460.03    50.89 o
   2   6   4   544.73   547.21     9.93 o
  -2   6   4   541.01   545.02    10.83 o
   3   6   4    14.02     8.88     4.86 <
  -3   6   4    13.76     1.61     4.86 <
   4   6   4   145.99   153.86     9.93 o
  -4   6   4   146.65   148.27    10.91 o
   5   6   4   265.05   266.63    20.54 o
  -5   6   4   266.12   283.33    12.97 o
   6   6   4   187.32   206.07    14.76 o
  -6   6   4   186.12   192.17    14.48 o
   0   7   4   324.77   344.56    10.67 o
   1   7   4   662.91   681.98     9.55 o
  -1   7   4   665.42   657.72    11.91 o
   2   7   4   168.89   175.84     5.16 o
  -2   7   4   166.72   185.77     5.83 o
   3   7   4    25.22    20.00     6.10 o
  -3   7   4    24.88    34.18     5.58 o
   4   7   4   136.27   136.73     9.60 o
  -4   7   4   135.36   148.35    11.75 o
   5   7   4    75.01    89.15    12.75 o
  -5   7   4    74.35    75.69     8.08 o
   6   7   4   291.07   297.53    15.08 o
  -6   7   4   288.15   318.91    16.79 o
   0   8   4   386.69   378.77    10.31 o
   1   8   4   364.00   384.88    10.36 o
  -1   8   4   364.30   369.00    10.24 o
   2   8   4   194.66   197.25     5.89 o
  -2   8   4   193.19   197.70     6.50 o
   3   8   4    68.58    61.04     7.50 o
  -3   8   4    67.09    69.26     5.35 o
   4   8   4    53.86    49.82     6.82 o
  -4   8   4    54.70    50.31     8.74 o
   5   8   4    79.03    72.95    10.52 o
  -5   8   4    80.12    90.43    12.82 o
   6   8   4    10.24    11.32     4.22 <
  -6   8   4    10.36    -0.86     4.45 <
   0   9   4  1423.49  1399.12    20.97 o
   1   9   4    50.19    44.04     4.85 o
  -1   9   4    49.02    51.42     5.35 o
   2   9   4   162.99   168.82     5.81 o
  -2   9   4   164.32   169.76    10.72 o
   3   9   4   373.15   348.20    13.60 o
  -3   9   4   373.52   349.89    13.40 o
   4   9   4    55.41    63.82    11.58 o
  -4   9   4    55.10    68.18    15.17 o
   5   9   4    79.93    78.78     9.00 o
  -5   9   4    80.05    97.23    12.43 o
   0  10   4    75.00    60.45     6.07 o
   1  10   4   395.88   420.82    12.06 o
  -1  10   4   393.97   417.79    12.33 o
   2  10   4   137.98   130.41     6.51 o
  -2  10   4   137.96   131.51     9.78 o
   3  10   4   186.04   193.29    17.08 o
  -3  10   4   185.74   193.59     9.97 o
   4  10   4   128.94   109.05    10.74 o
  -4  10   4   126.80   105.18    14.40 o
  -5  10   4    21.04    17.00     5.56 o
   0  11   4   167.45   174.07     8.50 o
   1  11   4    10.23     9.11     3.68 <
  -1  11   4    10.69    10.29     5.64 <
   2  11   4   238.35   222.07    10.63 o
  -2  11   4   239.51   219.13    11.53 o
  -3  11   4   181.19   156.19     7.92 o
  -4  11   4     8.62     3.96     6.47 <
   0  12   4     2.23     2.05     4.62 <
   1  12   4   155.27   150.86     9.61 o
  -1  12   4   156.78   169.59    10.25 o
  -2  12   4    84.52    88.19     7.11 o
  -3  12   4    64.20    60.32    11.66 o
   0  13   4    11.29    12.84     4.00 o
  -1  13   4     1.64     1.92     2.82 <
   1   0   5  2137.02  1920.81    36.40 o
   2   0   5     6.15     1.29     6.61 <
   3   0   5     0.24    -5.20     9.51 <
   4   0   5    91.76   121.93     6.18 o
   5   0   5     4.31     4.99     4.29 <
   6   0   5   130.23   111.87    10.94 o
   7   0   5    17.86    21.88     4.88 o
   0   1   5  7379.03  7742.87    49.95 o
   1   1   5 11341.80 10875.60    73.55 o
  -1   1   5 11354.20 11078.40    94.89 o
   2   1   5  1240.66  1319.64    49.55 o
  -2   1   5  1233.99  1321.43    42.40 o
   3   1   5  3679.36  3697.26    85.24 o
  -3   1   5  3686.76  3686.31    84.31 o
   4   1   5   518.93   519.53    13.35 o
  -4   1   5   517.02   553.01    13.04 o
   5   1   5   144.99   150.02    13.47 o
  -5   1   5   146.58   155.52     6.43 o
   6   1   5    78.49    58.79     8.95 o
  -6   1   5    78.81    65.46     6.00 o
   7   1   5    24.05    26.20     5.28 o
  -7   1   5    23.87    30.16     4.86 o
   0   2   5 16345.20 16648.20    77.37 o
   1   2   5   451.61   439.78    22.55 o
  -1   2   5   451.24   455.15    21.32 o
   2   2   5  1587.31  1577.38    47.78 o
  -2   2   5  1584.63  1627.85    49.62 o
   3   2   5    39.21    48.81    12.16 o
  -3   2   5    39.81    27.71    11.03 <
   4   2   5   299.12   289.52    10.44 o
  -4   2   5   302.42   297.54     8.45 o
   5   2   5   184.77   181.59     9.03 o
  -5   2   5   186.53   198.95     7.45 o
   6   2   5   242.50   221.82    15.94 o
  -6   2   5   244.49   229.54     9.77 o
   7   2   5    39.29    31.23     5.96 o
  -7   2   5    38.82    26.88     4.11 o
   0   3   5  1150.66  1127.89    22.26 o
   1   3   5   410.61   397.76    21.88 o
  -1   3   5   414.24   391.39    21.94 o
   2   3   5  1442.56  1542.98    46.69 o
  -2   3   5  1442.93  1592.21    52.11 o
   3   3   5   234.59   219.25    20.70 o
  -3   3   5   234.51   201.60    23.45 o
   4   3   5   322.52   292.83    10.92 o
  -4   3   5   327.97   296.07     8.75 o
   5   3   5   346.36   357.27    12.77 o
  -5   3   5   348.62   356.59    10.04 o
   6   3   5   125.69   160.16    14.47 o
  -6   3   5   124.55   127.16     7.64 o
   7   3   5    65.85    78.74     7.43 o
  -7   3   5    65.61    62.11     4.95 o
   0   4   5   225.48   231.41    11.82 o
   1   4   5  1593.68  1625.52    45.64 o
  -1   4   5  1588.94  1599.97    46.93 o
   2   4   5  1926.20  2125.68    57.21 o
  -2   4   5  1924.85  2122.15    63.72 o
   3   4   5   557.25   579.96    14.38 o
  -3   4   5   552.82   581.23    15.32 o
   4   4   5   244.14   229.15    10.01 o
  -4   4   5   242.05   231.33     8.34 o
   5   4   5   426.36   418.94    14.46 o
  -5   4   5   424.42   449.19    11.45 o
   6   4   5   260.45   250.42    16.88 o
  -6   4   5   257.19   252.55    10.22 o
   7   4   5    61.90    64.68     6.61 o
   0   5   5   231.00   222.88    18.52 o
   1   5   5    75.82    95.96     9.79 o
  -1   5   5    73.73    92.49    12.66 o
   2   5   5  1848.88  1945.63    58.37 o
  -2   5   5  1850.54  1915.52    34.64 o
   3   5   5    45.52    39.91     5.35 o
  -3   5   5    45.57    44.16     6.08 o
   4   5   5   262.23   253.21    10.99 o
  -4   5   5   263.97   251.40     9.10 o
   5   5   5   327.34   317.72    12.96 o
  -5   5   5   325.84   333.03    10.35 o
   6   5   5   115.56   122.32    12.68 o
  -6   5   5   113.76   135.10    12.84 o
   7   5   5   144.88   150.62     8.74 o
   0   6   5    29.58    24.42     9.15 <
   1   6   5    26.85    31.61     9.50 o
  -1   6   5    27.44    30.25     3.17 o
   2   6   5   144.66   157.97     5.61 o
  -2   6   5   143.29   147.69     8.10 o
   3   6   5   754.02   735.84    17.96 o
  -3   6   5   756.93   735.14    25.07 o
   4   6   5    97.25    93.28     8.20 o
  -4   6   5    98.25   105.59     9.33 o
   5   6   5    92.16    92.93     8.26 o
  -5   6   5    91.31    78.53     9.09 o
   6   6   5   236.51   256.44    15.48 o
  -6   6   5   237.24   246.88    15.75 o
   0   7   5    99.17   101.85     6.31 o
   1   7   5   258.57   234.87     7.32 o
  -1   7   5   260.64   228.04     7.16 o
   2   7   5    94.05    89.73     4.76 o
  -2   7   5    89.67    95.61     6.66 o
   3   7   5   192.04   193.32    10.24 o
  -3   7   5   192.32   178.96     9.23 o
   4   7   5   587.78   622.20    18.11 o
  -4   7   5   586.30   599.46    20.17 o
   5   7   5   146.81   162.20    15.01 o
  -5   7   5   147.89   147.78    10.17 o
   6   7   5   111.47   117.63    10.27 o
  -6   7   5   110.82   128.46    11.48 o
   0   8   5    22.92    10.26     3.30 o
   1   8   5    77.45    66.90     3.78 o
  -1   8   5    79.04    71.59     5.31 o
   2   8   5   194.37   186.73     5.84 o
  -2   8   5   195.55   184.40     7.90 o
   3   8   5    91.16   103.64     8.18 o
  -3   8   5    91.43   101.01     6.35 o
   4   8   5    32.77    35.96     5.98 o
  -4   8   5    33.92    32.92     7.82 o
   5   8   5    14.40    18.58     6.37 <
  -5   8   5    14.29    18.18     9.47 <
   6   8   5    82.69    86.23     7.01 o
  -6   8   5    82.41    93.28     8.80 o
   0   9   5   624.09   589.25    13.86 o
   1   9   5   600.31   610.30    13.91 o
  -1   9   5   605.15   618.81    14.15 o
   2   9   5   354.85   362.70     8.13 o
  -2   9   5   350.84   354.81    15.12 o
   3   9   5   166.88   170.01     9.79 o
  -3   9   5   166.79   155.13     9.23 o
   4   9   5    59.59    49.00     9.73 o
  -4   9   5    58.70    65.46    15.33 o
   5   9   5     5.61     9.07     5.28 <
  -5   9   5     5.43     1.39     6.07 <
   0  10   5   207.43   213.93     9.24 o
   1  10   5   396.95   434.22    12.19 o
  -1  10   5   397.03   409.02    17.06 o
   2  10   5   167.37   180.98    10.17 o
  -2  10   5   169.12   160.89    10.67 o
   3  10   5   129.11   122.26     7.81 o
  -3  10   5   128.55   125.78     8.34 o
   4  10   5    47.42    38.98     8.09 o
  -4  10   5    48.56    58.84    13.31 o
  -5  10   5     8.09     8.26     5.70 <
   0  11   5   172.23   183.46    12.19 o
   1  11   5   210.68   198.81    11.90 o
  -1  11   5   208.79   181.28    11.91 o
   2  11   5   157.49   159.54     8.92 o
  -2  11   5   158.17   159.72    10.32 o
  -3  11   5    51.93    50.74     5.21 o
  -4  11   5     3.21    -6.18     7.29 <
   0  12   5    92.70   104.11     8.93 o
   1  12   5   138.97   139.84     9.14 o
  -1  12   5   140.74   129.03     9.24 o
  -2  12   5   202.46   193.88     9.55 o
  -3  12   5     3.01   -14.12     7.79 <
   0  13   5     1.58     3.43     2.93 <
  -1  13   5    74.33    83.69     6.28 o
   0   0   6  1360.80  1271.08    23.37 o
   1   0   6    94.46    84.82     9.39 o
   2   0   6  1044.36  1009.35    35.87 o
   3   0   6   858.83   886.22    49.02 o
   4   0   6   526.87   517.46    15.00 o
   5   0   6   860.55   940.22    18.33 o
   6   0   6   263.14   245.43    15.21 o
   7   0   6     2.40     0.25     3.92 <
   0   1   6    26.44    30.29     3.79 o
   1   1   6  9511.30  9257.22    71.36 o
  -1   1   6  9514.03  9659.00    50.82 o
   2   1   6   216.64   212.18    14.28 o
  -2   1   6   213.04   222.96    19.33 o
   3   1   6   542.95   641.21    38.23 o
  -3   1   6   547.11   613.16    35.72 o
   4   1   6   108.94   107.36     7.37 o
  -4   1   6   110.72   104.38     6.62 o
   5   1   6    21.22    19.92     8.15 <
  -5   1   6    21.87    21.51     3.38 o
   6   1   6    77.42    85.12    11.08 o
  -6   1   6    77.05    75.83     9.15 o
   7   1   6   224.02   213.99    11.41 o
  -7   1   6   223.85   230.41    10.96 o
   0   2   6 23207.20 23676.20    99.08 o
   1   2   6  5201.04  5249.40    80.36 o
  -1   2   6  5193.53  5100.77    73.15 o
   2   2   6   882.37   918.91    39.33 o
  -2   2   6   891.61   877.53    37.73 o
   3   2   6   270.74   240.04    23.29 o
  -3   2   6   270.11   240.79    25.24 o
   4   2   6    92.49    79.41     6.43 o
  -4   2   6    93.75    85.51     5.33 o
   5   2   6    32.19    34.46     5.21 o
  -5   2   6    33.11    28.82     4.41 o
   6   2   6    38.31    21.87     8.22 <
  -6   2   6    37.37    28.02     4.80 o
   7   2   6    22.96    20.21     4.92 o
  -7   2   6    23.08    26.41     4.40 o
   0   3   6   574.60   540.65    16.36 o
   1   3   6   681.40   679.01    29.31 o
  -1   3   6   679.66   698.70    29.84 o
   2   3   6   145.15   156.45    17.56 o
  -2   3   6   147.71   138.67    18.24 o
   3   3   6   853.79   928.39    17.58 o
  -3   3   6   851.18   928.32    18.36 o
   4   3   6   549.86   531.91    14.63 o
  -4   3   6   549.16   539.51    11.82 o
   5   3   6   507.00   504.96    14.83 o
  -5   3   6   505.00   540.26    12.23 o
   6   3   6   167.87   190.40    15.41 o
  -6   3   6   168.05   177.37     8.85 o
   7   3   6    56.34    61.13     6.64 o
  -7   3   6    55.97    58.11     5.09 o
   0   4   6  2618.19  2600.72    39.21 o
   1   4   6  1563.45  1666.30    47.69 o
  -1   4   6  1569.47  1740.72    50.57 o
   2   4   6  3789.36  4043.22    81.54 o
  -2   4   6  3789.63  4151.69    91.83 o
   3   4   6   243.73   228.99     9.38 o
  -3   4   6   243.53   238.99    10.32 o
   4   4   6   414.82   415.64    13.34 o
  -4   4   6   416.23   410.31    10.87 o
   5   4   6   225.85   219.75    10.77 o
  -5   4   6   225.12   226.45     8.53 o
   6   4   6   101.82    91.74    11.29 o
  -6   4   6   103.02    88.44     6.51 o
   7   4   6    65.86    75.58     6.96 o
   0   5   6     9.58    -9.57     7.99 <
   1   5   6   159.20   162.89    12.52 o
  -1   5   6   158.99   172.36    17.72 o
   2   5   6   831.74   936.88    22.92 o
  -2   5   6   836.44   895.43    24.42 o
   3   5   6     5.94    14.68     4.19 o
  -3   5   6     5.64    13.39     4.50 <
   4   5   6   191.01   193.76     9.77 o
  -4   5   6   189.69   193.10     8.18 o
   5   5   6   800.51   824.21    19.83 o
  -5   5   6   799.81   827.82    15.71 o
   6   5   6   147.90   164.29    13.25 o
  -6   5   6   147.41   168.21     7.96 o
   0   6   6   407.24   412.95    15.75 o
   1   6   6   308.36   291.61    13.39 o
  -1   6   6   306.00   321.23     8.26 o
   2   6   6    21.69    14.08     4.61 o
  -2   6   6    21.21    19.48     4.34 o
   3   6   6   489.29   498.01    15.51 o
  -3   6   6   488.88   502.95    11.05 o
   4   6   6  1773.31  1757.57    29.09 o
  -4   6   6  1777.58  1797.28    33.67 o
   5   6   6    22.48    27.38     5.94 o
  -5   6   6    22.62    25.61     6.61 o
   6   6   6    23.46    26.11     7.41 o
  -6   6   6    24.43    32.20     7.98 o
   0   7   6    73.43    74.70     4.71 o
   1   7   6   139.21   134.64     4.57 o
  -1   7   6   138.11   137.79     5.05 o
   2   7   6    57.10    59.11     4.60 o
  -2   7   6    56.67    61.82     6.72 o
   3   7   6   422.11   419.76    14.08 o
  -3   7   6   420.05   413.73    10.77 o
   4   7   6   324.37   338.81    13.29 o
  -4   7   6   324.42   330.69    15.49 o
   5   7   6    95.20    76.94    11.13 o
  -5   7   6    94.49    92.82     8.75 o
   6   7   6   210.66   207.48    12.18 o
  -6   7   6   210.19   226.05    13.78 o
   0   8   6   491.96   451.57    13.86 o
   1   8   6   449.48   434.64     8.60 o
  -1   8   6   448.85   440.71    11.37 o
   2   8   6    33.30    32.34     2.93 o
  -2   8   6    34.03    37.35     4.33 o
   3   8   6   803.70   805.88    19.72 o
  -3   8   6   799.97   830.26    15.95 o
   4   8   6   146.30   141.90     9.04 o
  -4   8   6   145.14   144.85    11.57 o
   5   8   6     5.82     8.99     6.54 <
  -5   8   6     5.72    -4.77     9.31 <
   0   9   6  1208.46  1245.02    19.97 o
   1   9   6   273.72   259.60     9.33 o
  -1   9   6   272.98   281.48    14.17 o
   2   9   6   241.49   224.29     6.57 o
  -2   9   6   240.53   230.00    12.60 o
   3   9   6    84.66    66.32     6.38 o
  -3   9   6    86.23    87.97     7.61 o
   4   9   6   289.52   254.37    10.40 o
  -4   9   6   288.74   265.75    24.01 o
   5   9   6    43.75    50.83     7.11 o
  -5   9   6    44.12    53.46    10.42 o
   0  10   6  1416.44  1451.58    31.98 o
   1  10   6   650.50   662.14    14.96 o
  -1  10   6   647.70   682.52    22.03 o
   2  10   6   236.35   235.18     7.72 o
  -2  10   6   233.24   230.12    12.50 o
   3  10   6    61.34    55.40     5.66 o
  -3  10   6    59.92    50.88     5.66 o
   4  10   6    98.50    88.17     9.00 o
  -4  10   6    97.27   115.75    15.79 o
  -5  10   6    42.45    54.12     8.53 o
   0  11   6   143.19   125.83    10.26 o
   1  11   6   179.85   175.45    11.12 o
  -1  11   6   179.71   151.81    10.92 o
   2  11   6    40.38    33.74     4.62 o
  -2  11   6    40.36    34.79     6.00 o
  -3  11   6    81.33    80.12     5.81 o
  -4  11   6    26.93    28.09     8.85 o
   0  12   6    17.84    13.28     4.83 <
   1  12   6   112.49   132.09     8.88 o
  -1  12   6   112.08   125.60     8.88 o
  -2  12   6   171.75   160.96     8.70 o
  -3  12   6    54.63    57.83    10.34 o
   0  13   6     0.14    -0.71     2.90 <
  -1  13   6    24.95    14.18     3.03 o
   1   0   7  5329.45  5150.89    64.45 o
   2   0   7   705.00   748.38    31.84 o
   3   0   7    68.22    38.26    17.78 <
   4   0   7   161.57   140.32     8.93 o
   5   0   7    13.15     7.36     4.20 <
   6   0   7    63.04    74.55     9.73 o
   7   0   7   181.39   178.07    10.01 o
   0   1   7 20261.10 21632.80   101.02 o
   1   1   7  1965.22  1858.55    33.64 o
  -1   1   7  1973.11  1906.89    24.13 o
   2   1   7   572.13   551.46    22.39 o
  -2   1   7   573.17   573.12    29.78 o
   3   1   7   716.35   775.79    44.20 o
  -3   1   7   714.36   761.91    39.90 o
   4   1   7    39.42    32.50     4.15 o
  -4   1   7    39.03    39.72     4.90 o
   5   1   7   270.97   273.95    10.76 o
  -5   1   7   272.17   277.14     8.50 o
   6   1   7    91.73    78.85    10.21 o
  -6   1   7    91.71   107.28    10.19 o
   7   1   7    23.92    19.80     4.72 o
  -7   1   7    24.51    16.14     4.11 o
   0   2   7  1361.74  1250.28    17.84 o
   1   2   7  4219.46  4249.62    76.22 o
  -1   2   7  4239.23  4185.64    40.06 o
   2   2   7  1042.47  1026.51    43.76 o
  -2   2   7  1044.08  1038.93    42.44 o
   3   2   7   232.70   247.89    24.19 o
  -3   2   7   230.13   213.39    24.04 o
   4   2   7   428.54   415.54    12.98 o
  -4   2   7   426.53   437.06    10.36 o
   5   2   7   130.28   117.73     7.40 o
  -5   2   7   131.48   122.56     6.17 o
   6   2   7    57.91    53.90     9.66 o
  -6   2   7    57.33    53.55     7.98 o
   7   2   7    41.82    29.26     5.19 o
  -7   2   7    41.26    36.88     4.63 o
   0   3   7   312.67   324.06    13.44 o
   1   3   7  1155.89  1118.76    38.58 o
  -1   3   7  1155.86  1129.18    38.96 o
   2   3   7   647.86   721.22    35.68 o
  -2   3   7   642.03   733.59    38.03 o
   3   3   7   658.61   676.63    15.30 o
  -3   3   7   661.61   697.70    16.79 o
   4   3   7    68.41    65.38     5.92 o
  -4   3   7    68.03    58.50     4.86 o
   5   3   7  1260.53  1276.17    23.00 o
  -5   3   7  1254.15  1329.10    18.93 o
   6   3   7    84.91   107.79    12.09 o
  -6   3   7    86.46    92.87     6.52 o
   7   3   7    40.94    43.88     6.29 o
  -7   3   7    42.17    44.66     4.41 o
   0   4   7  1853.77  1906.02    34.71 o
   1   4   7    17.59    25.31     9.69 <
  -1   4   7    17.47    26.12     9.02 <
   2   4   7  1324.84  1515.48    52.10 o
  -2   4   7  1324.31  1477.69    56.71 o
   3   4   7   223.20   222.75     9.79 o
  -3   4   7   221.14   227.88    10.73 o
   4   4   7   642.87   606.47    15.98 o
  -4   4   7   636.53   592.10    13.00 o
   5   4   7    79.18    75.33     7.27 o
  -5   4   7    79.38    80.61     5.73 o
   6   4   7   179.65   195.26    14.59 o
  -6   4   7   178.84   191.01     6.60 o
   7   4   7    24.92    30.79     5.10 o
   0   5   7    28.06    39.26    11.49 o
   1   5   7  3336.19  3744.36    57.12 o
  -1   5   7  3333.86  3802.55    84.82 o
   2   5   7   617.74   625.57    19.25 o
  -2   5   7   613.38   636.70    21.76 o
   3   5   7    35.35    31.88     5.13 o
  -3   5   7    34.72    31.77     5.13 o
   4   5   7   114.80   106.67     8.02 o
  -4   5   7   116.30   116.87     6.82 o
   5   5   7   184.32   174.69     9.76 o
  -5   5   7   184.49   178.42     7.92 o
   6   5   7    47.89    56.35     9.01 o
  -6   5   7    47.72    54.40     5.06 o
   0   6   7    68.04    86.14     5.44 o
   1   6   7   770.72   800.31    12.77 o
  -1   6   7   771.51   813.53    13.30 o
   2   6   7    67.90    70.12     4.64 o
  -2   6   7    68.86    70.35     6.51 o
   3   6   7   123.34   120.84     8.32 o
  -3   6   7   122.29   114.23     7.91 o
   4   6   7   132.65   132.34     8.84 o
  -4   6   7   131.83   147.01    10.77 o
   5   6   7    83.67    81.73     7.29 o
  -5   6   7    84.93    76.11     7.60 o
   6   6   7    70.80    88.69     9.53 o
  -6   6   7    71.49    69.60     5.28 o
   0   7   7   728.23   752.69    16.85 o
   1   7   7     7.41     7.30     2.55 <
  -1   7   7     7.41     4.40     2.71 <
   2   7   7    31.21    27.53     3.31 o
  -2   7   7    30.53    24.46     4.47 o
   3   7   7    45.92    50.62     6.06 o
  -3   7   7    46.23    49.43     5.71 o
   4   7   7   109.97   105.49     8.27 o
  -4   7   7   112.10   115.31    10.03 o
   5   7   7    75.69    74.28     6.59 o
  -5   7   7    74.56    74.67     7.56 o
   6   7   7   134.65   138.23     9.71 o
  -6   7   7   134.14   151.62    10.94 o
   0   8   7   167.28   187.12     9.82 o
   1   8   7     9.12    14.05     3.00 o
  -1   8   7     9.62    21.62     6.64 o
   2   8   7   356.60   346.52     7.74 o
  -2   8   7   359.03   339.67    10.54 o
   3   8   7   253.70   282.23    11.85 o
  -3   8   7   254.85   263.08     9.43 o
   4   8   7    69.62    68.47     6.57 o
  -4   8   7    71.28    72.45     8.43 o
   5   8   7    52.70    51.18     8.26 o
  -5   8   7    52.31    56.99    11.46 o
   0   9   7    42.86    32.92     5.14 o
   1   9   7    91.83    93.26     6.31 o
  -1   9   7    92.78    89.03     9.19 o
   2   9   7     7.96     5.98     2.44 <
  -2   9   7     7.81     9.16     4.85 <
   3   9   7   346.90   308.97    11.83 o
  -3   9   7   348.27   325.10    13.37 o
   4   9   7     3.15     0.80     3.38 <
  -4   9   7     3.12   -12.42    11.57 <
   5   9   7    12.20     8.17     3.40 <
  -5   9   7    12.20    18.30     8.67 <
   0  10   7   123.97   116.34    10.69 o
   1  10   7    54.54    50.79     7.14 o
  -1  10   7    54.85    55.26     8.36 o
   2  10   7    45.76    43.43     3.79 o
  -2  10   7    46.16    34.80     6.29 o
   3  10   7    65.76    66.61     6.34 o
  -3  10   7    66.06    70.07     6.35 o
  -4  10   7     1.78     4.11    10.22 <
   0  11   7    50.03    53.84     8.35 o
   1  11   7   160.20   179.65    11.01 o
  -1  11   7   163.26   175.61    11.69 o
   2  11   7   129.19   133.77     8.07 o
  -2  11   7   128.31   136.07     9.20 o
  -3  11   7    72.44    75.06     5.68 o
  -4  11   7   152.84   145.48    14.43 o
   0  12   7    16.45    17.36     5.02 o
   1  12   7   284.06   276.16    11.92 o
  -1  12   7   284.87   284.42    12.62 o
  -2  12   7    20.76     9.62     3.59 <
  -3  12   7    35.52    27.13     9.20 <
   0  13   7   113.14   106.61     7.00 o
  -1  13   7    41.33    36.44     4.36 o
   0   0   8  2562.45  2488.69    38.29 o
   1   0   8  3059.49  3137.74    52.19 o
   2   0   8   711.79   691.97    31.28 o
   3   0   8  1152.61   998.62    35.93 o
   4   0   8    13.66    13.44     5.73 <
   5   0   8    14.40    15.88     4.45 o
   6   0   8     0.01     1.17     6.22 <
   7   0   8    31.90    42.06     5.34 o
   0   1   8   337.57   376.29    10.72 o
   1   1   8  3076.72  2990.13    44.73 o
  -1   1   8  3064.27  2955.26    32.06 o
   2   1   8  1000.84   922.24    29.43 o
  -2   1   8  1005.10   972.18    39.06 o
   3   1   8   328.53   338.24    33.34 o
  -3   1   8   329.65   313.76    26.40 o
   4   1   8   467.40   489.56    20.94 o
  -4   1   8   467.49   465.49    16.08 o
   5   1   8   103.36    91.03     7.24 o
  -5   1   8   101.96    97.71     7.00 o
   6   1   8    77.81    55.68     9.25 o
  -6   1   8    76.28    57.97     8.17 o
   7   1   8    69.36    62.02     6.69 o
  -7   1   8    69.45    63.48     6.26 o
   0   2   8     2.23     2.88     3.12 <
   1   2   8  3752.19  3756.84    44.63 o
  -1   2   8  3734.79  3808.09    39.89 o
   2   2   8   203.47   210.79    22.87 o
  -2   2   8   204.12   196.08    19.54 o
   3   2   8   492.46   543.21    35.54 o
  -3   2   8   491.81   519.12    14.03 o
   4   2   8   174.04   144.95     8.51 o
  -4   2   8   173.26   153.85     6.60 o
   5   2   8   139.78   137.09     6.45 o
  -5   2   8   139.82   147.33     6.65 o
   6   2   8    66.58    58.80     9.39 o
  -6   2   8    67.63    55.26     4.90 o
   7   2   8    17.34    14.24     4.45 o
  -7   2   8    16.87    17.22     3.48 o
   0   3   8     6.70     3.72     4.95 <
   1   3   8   181.00   187.44    18.00 o
  -1   3   8   178.85   177.49    17.67 o
   2   3   8   863.60   893.02    40.86 o
  -2   3   8   871.62   887.46    43.18 o
   3   3   8  1671.11  1690.23    24.59 o
  -3   3   8  1671.03  1743.51    26.46 o
   4   3   8   259.62   274.46    11.28 o
  -4   3   8   261.10   277.48     8.82 o
   5   3   8   380.35   377.26    10.24 o
  -5   3   8   381.64   378.76    10.37 o
   6   3   8    68.61    64.42     9.70 o
  -6   3   8    68.72    68.58     4.38 o
   7   3   8    16.34    20.27     4.56 o
  -7   3   8    16.49    16.81     3.31 o
   0   4   8    19.52    12.67     5.34 <
   1   4   8  1492.56  1638.69    50.18 o
  -1   4   8  1502.48  1652.08    53.79 o
   2   4   8  1228.63  1281.72    49.11 o
  -2   4   8  1223.90  1269.49    54.43 o
   3   4   8    26.31    30.03     5.21 o
  -3   4   8    26.91    31.46     4.94 o
   4   4   8    32.13    31.81     5.76 o
  -4   4   8    32.16    29.45     4.49 o
   5   4   8   836.78   818.77    18.81 o
  -5   4   8   835.92   847.31    15.50 o
   6   4   8   316.43   345.69    18.30 o
  -6   4   8   317.06   341.51     8.47 o
   7   4   8    57.57    49.86     5.41 o
   0   5   8   410.14   453.90    30.14 o
   1   5   8   292.57   302.88    17.63 o
  -1   5   8   290.58   302.75    26.30 o
   2   5   8   623.49   673.36    20.50 o
  -2   5   8   623.86   663.25    22.89 o
   3   5   8   302.55   311.04    12.05 o
  -3   5   8   302.61   303.28     9.40 o
   4   5   8   134.34   133.38     8.01 o
  -4   5   8   133.03   141.92     9.70 o
   5   5   8   441.71   447.37    14.22 o
  -5   5   8   443.89   459.43    11.87 o
   6   5   8   261.71   283.20    15.87 o
  -6   5   8   259.94   278.68     9.53 o
   0   6   8     4.91     1.29     2.29 <
   1   6   8     2.16     6.68     2.61 <
  -1   6   8     2.04    12.68     3.77 o
   2   6   8     3.14     4.37     5.16 <
  -2   6   8     3.09    -3.75     4.94 <
   3   6   8   523.96   531.41    15.85 o
  -3   6   8   529.93   521.09    16.30 o
   4   6   8   153.89   166.70     9.24 o
  -4   6   8   155.13   159.24    11.63 o
   5   6   8   167.13   180.12     9.48 o
  -5   6   8   169.86   169.95    10.40 o
   6   6   8   187.79   184.08    11.95 o
  -6   6   8   188.77   202.42     7.92 o
   0   7   8     0.40    -1.20     3.24 <
   1   7   8   246.32   215.53     7.61 o
  -1   7   8   243.85   223.86    10.33 o
   2   7   8   120.60    98.24     9.82 o
  -2   7   8   122.68   125.44     6.47 o
   3   7   8     1.83     2.75     3.95 <
  -3   7   8     2.03     5.20     4.82 <
   4   7   8   953.65   976.73    21.18 o
  -4   7   8   954.96   998.43    26.27 o
   5   7   8   155.29   166.19     8.61 o
  -5   7   8   157.25   155.66     9.68 o
   6   7   8    53.28    47.17     6.03 o
  -6   7   8    54.12    53.62     7.29 o
   0   8   8  1651.12  1639.13    21.57 o
   1   8   8   615.51   608.52    10.29 o
  -1   8   8   610.29   608.65    16.99 o
   2   8   8   216.87   200.83     7.43 o
  -2   8   8   214.52   191.51    10.96 o
   3   8   8   196.63   211.61     9.94 o
  -3   8   8   195.52   219.09     8.64 o
   4   8   8   204.69   194.27     9.66 o
  -4   8   8   203.26   197.86    12.44 o
   5   8   8     0.96    -9.70     5.15 <
  -5   8   8     0.97   -15.77     8.81 <
   0   9   8   530.26   555.75    19.49 o
   1   9   8   328.70   332.39    14.65 o
  -1   9   8   330.96   312.70    14.87 o
   2   9   8    17.43    13.18     2.60 o
  -2   9   8    18.34    14.69     5.42 <
   3   9   8    37.73    34.18     5.77 o
  -3   9   8    36.69    29.75     5.54 o
   4   9   8   105.79   107.12     6.75 o
  -4   9   8   107.12    95.04    16.38 o
   5   9   8     1.28    -0.73     3.41 <
  -5   9   8     1.34     1.90     6.33 <
   0  10   8  1841.44  1843.05    35.96 o
   1  10   8   261.65   258.95    13.44 o
  -1  10   8   260.73   266.16    14.18 o
   2  10   8   187.14   195.29     7.07 o
  -2  10   8   185.15   184.29    11.38 o
   3  10   8     7.64     9.72     3.41 <
  -3  10   8     7.20    12.09     3.75 o
  -4  10   8    63.42    75.95    13.70 o
   0  11   8    10.03    10.30     5.99 <
   1  11   8   380.68   410.48    15.81 o
  -1  11   8   377.53   398.79    16.51 o
   2  11   8    29.41    25.56     4.05 o
  -2  11   8    29.40    26.10     5.21 o
  -3  11   8    18.83    19.10     3.44 o
  -4  11   8    74.60    87.32    11.71 o
   0  12   8    63.38    55.16     6.71 o
   1  12   8    17.19    14.70     4.22 o
  -1  12   8    17.57    18.82     4.80 o
  -2  12   8   138.24   135.61     7.83 o
  -3  12   8    41.94    38.19     8.56 o
   0  13   8    36.72    39.70     4.49 o
  -1  13   8     6.26     7.16     2.69 <
   1   0   9     0.85    -1.09     5.06 <
   2   0   9     4.78     3.83     6.58 <
   3   0   9  1555.72  1423.38    43.76 o
   4   0   9   229.60   237.78    11.85 o
   5   0   9   324.58   331.30    11.73 o
   6   0   9   258.98   279.04    16.00 o
   7   0   9     1.38     0.49     3.27 <
   0   1   9  1923.47  1948.87    24.64 o
   1   1   9  5289.58  5065.69    60.60 o
  -1   1   9  5285.01  5195.20    45.97 o
   2   1   9  1412.01  1441.23    37.66 o
  -2   1   9  1415.80  1395.39    48.23 o
   3   1   9   486.81   464.19    38.78 o
  -3   1   9   487.04   507.07    13.88 o
   4   1   9    81.25    81.88     9.97 o
  -4   1   9    80.12    84.24     8.85 o
   5   1   9    23.22    17.30     4.66 o
  -5   1   9    23.66    14.67     4.70 o
   6   1   9    24.43    31.01     8.42 o
  -6   1   9    25.03    28.18     4.41 o
   7   1   9    53.94    63.35     6.47 o
  -7   1   9    54.39    63.54     5.90 o
   0   2   9  1193.06  1323.36    19.05 o
   1   2   9  1345.60  1412.65    28.87 o
  -1   2   9  1341.85  1402.80    25.52 o
   2   2   9    28.98    45.82    16.15 <
  -2   2   9    29.59    42.24    11.88 o
   3   2   9   156.10   178.87     9.19 o
  -3   2   9   153.39   182.03     8.99 o
   4   2   9    58.90    51.34     6.38 o
  -4   2   9    58.74    55.95     5.38 o
   5   2   9    31.44    24.64     3.91 o
  -5   2   9    30.63    24.23     4.47 o
   6   2   9    35.69    21.90     7.74 <
  -6   2   9    36.72    30.30     3.85 o
   7   2   9    11.67    21.86     4.87 o
  -7   2   9    12.23    17.39     3.78 o
   0   3   9     2.80    13.04     5.05 <
   1   3   9  3623.91  3796.74    76.77 o
  -1   3   9  3628.61  3970.26    78.73 o
   2   3   9  1279.30  1311.61    51.33 o
  -2   3   9  1272.13  1321.09    53.87 o
   3   3   9   947.43  1006.22    19.58 o
  -3   3   9   947.91  1035.49    21.07 o
   4   3   9    45.27    52.66     6.12 o
  -4   3   9    45.30    49.55     5.85 o
   5   3   9   645.27   667.32    13.45 o
  -5   3   9   649.41   683.48    13.68 o
   6   3   9   104.55   103.23    11.05 o
  -6   3   9   104.46    92.02     5.60 o
   7   3   9    34.44    33.77     4.99 o
   0   4   9     7.74    15.32     6.10 <
   1   4   9   711.26   772.33    25.93 o
  -1   4   9   711.61   853.90    40.62 o
   2   4   9   319.61   356.79    15.33 o
  -2   4   9   320.49   365.46    12.09 o
   3   4   9   363.59   339.93    12.09 o
  -3   4   9   362.20   336.05    12.66 o
   4   4   9   904.94   869.67    19.97 o
  -4   4   9   902.66   914.42    18.85 o
   5   4   9   127.82   124.49     8.20 o
  -5   4   9   128.42   123.67     6.49 o
   6   4   9     3.24     5.93     5.36 <
  -6   4   9     3.28     2.88     2.28 <
   7   4   9    77.18    95.40     6.67 o
   0   5   9     0.07     6.66     6.26 <
   1   5   9  1105.92  1145.23    33.67 o
  -1   5   9  1112.06  1149.11    50.73 o
   2   5   9    33.35    34.76     6.81 o
  -2   5   9    34.18    36.54     8.20 o
   3   5   9   158.88   162.63     9.22 o
  -3   5   9   160.84   152.34     7.58 o
   4   5   9     3.94    -2.37     3.95 <
  -4   5   9     3.75     2.37     3.21 <
   5   5   9    55.64    56.64     6.15 o
  -5   5   9    54.99    57.65     5.36 o
   6   5   9    62.02    61.04     8.14 o
  -6   5   9    61.39    62.43     5.13 o
   0   6   9    91.56    94.13     9.95 o
   1   6   9    83.10    86.81     5.89 o
  -1   6   9    83.54    87.57     6.52 o
   2   6   9   124.07   147.45    10.88 o
  -2   6   9   125.46   134.86     8.82 o
   3   6   9   474.32   484.29    15.54 o
  -3   6   9   476.44   481.15    16.29 o
   4   6   9   149.54   154.24     9.08 o
  -4   6   9   149.25   166.79    11.38 o
   5   6   9    57.13    59.61     6.16 o
  -5   6   9    56.25    60.27     7.08 o
   6   6   9    81.14    93.64     8.44 o
  -6   6   9    82.83    80.81     4.80 o
   0   7   9  1369.64  1369.15    17.23 o
   1   7   9   558.06   554.43    15.61 o
  -1   7   9   558.48   597.20    16.88 o
   2   7   9   104.25    87.49     9.54 o
  -2   7   9   106.14    94.43     7.97 o
   3   7   9  1259.42  1286.70    23.30 o
  -3   7   9  1251.03  1282.40    26.03 o
   4   7   9    29.13    24.72     4.81 o
  -4   7   9    29.35    33.04     7.16 o
   5   7   9    28.33    30.77     4.53 o
  -5   7   9    28.16    22.84     5.29 o
   6   7   9    18.59    12.94     3.00 o
  -6   7   9    18.86    11.55     4.37 <
   0   8   9    28.26    13.59     4.07 o
   1   8   9    39.28    42.40     5.03 o
  -1   8   9    38.94    34.42     4.47 o
   2   8   9   278.63   272.44     8.53 o
  -2   8   9   276.79   274.82    13.44 o
   3   8   9    20.59    16.20     5.29 o
  -3   8   9    20.19    19.75     4.05 o
   4   8   9   229.41   234.67     9.85 o
  -4   8   9   230.72   218.09    12.94 o
   5   8   9    28.01    17.84     4.77 o
  -5   8   9    28.64    15.14     8.44 <
   0   9   9  1926.64  1864.96    35.23 o
   1   9   9   631.64   631.31    13.20 o
  -1   9   9   633.90   621.89    20.82 o
   2   9   9    62.96    66.57     4.75 o
  -2   9   9    64.54    61.12     7.21 o
   3   9   9    99.40    84.23     7.67 o
  -3   9   9    97.77    97.56     7.67 o
   4   9   9    27.99    23.54     4.87 o
  -4   9   9    28.51    42.99    14.67 <
  -5   9   9    26.40    24.77     7.58 o
   0  10   9   463.28   476.76    18.76 o
   1  10   9    32.89    39.11     6.82 o
  -1  10   9    32.85    33.63     7.62 o
   2  10   9    80.70    73.94     4.51 o
  -2  10   9    81.50    77.28     7.95 o
   3  10   9   217.67   214.93    10.36 o
  -3  10   9   217.29   235.34    10.85 o
  -4  10   9    16.59    21.64    10.64 <
   0  11   9    10.72     8.29     5.30 <
   1  11   9   108.26   102.25     8.23 o
  -1  11   9   107.67   105.44     9.54 o
  -2  11   9   179.69   182.22    10.40 o
  -3  11   9    34.13    32.44     3.84 o
  -4  11   9    59.83    62.27    10.41 o
   0  12   9     3.63    -2.42     3.83 <
   1  12   9   144.30   137.04     8.12 o
  -1  12   9   143.17   151.33     9.20 o
  -2  12   9   218.25   229.06     9.58 o
   0  13   9     0.00    -1.13     2.76 <
  -1  13   9    98.54    99.82     6.06 o
   0   0  10  8206.15  8654.60    82.10 o
   1   0  10    10.34     9.74     5.74 <
   2   0  10     0.96     3.82     7.66 <
   3   0  10   724.71   685.79    22.00 o
   4   0  10    56.75    59.61     8.15 o
   5   0  10    86.47    74.82     6.86 o
   6   0  10    81.69    70.16     5.94 o
   7   0  10     7.65     0.66     3.03 <
   0   1  10  1414.37  1588.74    23.66 o
   1   1  10  1280.14  1249.03    32.36 o
  -1   1  10  1273.12  1282.93    23.96 o
   2   1  10   367.93   403.65    22.20 o
  -2   1  10   363.59   376.69    26.55 o
   3   1  10    51.69    60.20     9.94 o
  -3   1  10    50.03    69.61     5.89 o
   4   1  10   417.09   370.26    19.56 o
  -4   1  10   415.90   400.56    16.14 o
   5   1  10    60.09    70.18     6.60 o
  -5   1  10    60.67    69.20     6.30 o
   6   1  10   390.03   415.94    19.12 o
  -6   1  10   387.27   379.22    10.99 o
   7   1  10    59.99    48.06     5.59 o
  -7   1  10    59.01    59.36     5.66 o
   0   2  10    35.02    41.21     4.76 o
   1   2  10  2262.68  2319.82    38.58 o
  -1   2  10  2258.51  2301.02    33.91 o
   2   2  10  7176.37  7875.69   135.74 o
  -2   2  10  7202.77  7456.18   120.96 o
   3   2  10   412.31   414.44    13.02 o
  -3   2  10   409.84   405.21    13.04 o
   4   2  10   376.29   347.95    12.55 o
  -4   2  10   377.23   350.52    11.26 o
   5   2  10   134.39   122.25     6.20 o
  -5   2  10   133.30   128.15     7.72 o
   6   2  10    53.72    52.29     8.93 o
  -6   2  10    53.63    50.76     4.76 o
   7   2  10    26.39    31.18     4.69 o
  -7   2  10    26.29    20.98     4.02 o
   0   3  10   630.41   680.02    21.45 o
   1   3  10  1245.58  1319.44    46.96 o
  -1   3  10  1237.13  1423.67    29.00 o
   2   3  10   156.09   143.37    19.94 o
  -2   3  10   152.68   158.80    19.84 o
   3   3  10    49.56    52.07     5.66 o
  -3   3  10    50.41    45.93     5.53 o
   4   3  10   684.40   649.29    17.04 o
  -4   3  10   686.54   664.53    15.60 o
   5   3  10   954.98   976.21    16.14 o
  -5   3  10   960.73   982.13    16.14 o
   6   3  10    94.77    97.59    10.41 o
  -6   3  10    93.72    90.02     5.66 o
   7   3  10    59.58    68.82     5.99 o
   0   4  10  2373.02  2642.15    45.39 o
   1   4  10   286.21   296.00    17.28 o
  -1   4  10   283.58   281.89    25.40 o
   2   4  10   244.09   276.09    13.72 o
  -2   4  10   244.00   285.24     8.17 o
   3   4  10   317.40   317.23    11.99 o
  -3   4  10   320.52   302.43    12.68 o
   4   4  10    45.80    54.11     6.92 o
  -4   4  10    45.27    48.06     5.36 o
   5   4  10   372.11   376.57    12.69 o
  -5   4  10   371.39   395.55    10.79 o
   6   4  10   107.29   114.26    10.56 o
  -6   4  10   108.54   112.26     5.85 o
   0   5  10    97.85   125.12    12.32 o
   1   5  10   143.89   142.05     8.92 o
  -1   5  10   142.82   163.26    21.57 o
   2   5  10   171.29   171.28    11.67 o
  -2   5  10   171.54   156.34    12.82 o
   3   5  10    53.45    46.03     5.61 o
  -3   5  10    52.08    54.39     4.88 o
   4   5  10   347.99   342.45    12.94 o
  -4   5  10   351.53   332.93    14.18 o
   5   5  10    55.45    60.79     6.22 o
  -5   5  10    55.80    57.99     5.20 o
   6   5  10     5.75     7.36     4.66 <
  -6   5  10     5.84     7.57     3.42 <
   0   6  10   488.41   575.94    38.79 o
   1   6  10   167.71   159.97     7.87 o
  -1   6  10   164.97   208.08    14.14 o
   2   6  10    65.90    74.87     8.12 o
  -2   6  10    64.72    82.93     7.18 o
   3   6  10   116.83   132.62     8.63 o
  -3   6  10   115.60   118.90     9.16 o
   4   6  10    84.24    88.45     7.16 o
  -4   6  10    81.92    87.17     8.95 o
   5   6  10    17.83    17.67     4.36 o
  -5   6  10    17.39    21.63     5.56 o
   6   6  10     8.93     7.97     4.61 <
  -6   6  10     8.44    14.17     2.71 o
   0   7  10    12.51    13.54     3.45 o
   1   7  10   311.00   334.24     9.17 o
  -1   7  10   311.98   319.04    12.44 o
   2   7  10   103.63   112.18    10.16 o
  -2   7  10   104.33   119.20     8.78 o
   3   7  10   113.68   103.51    12.58 o
  -3   7  10   112.60   121.01     9.04 o
   4   7  10   106.10   100.71     7.25 o
  -4   7  10   106.36   103.66     9.85 o
   5   7  10     4.90     4.39     3.13 <
  -5   7  10     4.98     6.07     4.10 <
   0   8  10   149.35   146.38    12.99 o
   1   8  10   727.96   731.50    13.91 o
  -1   8  10   723.74   747.43    20.45 o
   2   8  10    70.97    64.50     4.82 o
  -2   8  10    71.82    68.87     5.57 o
   3   8  10    55.57    43.34     6.53 o
  -3   8  10    55.26    44.31     5.06 o
   4   8  10   206.05   203.19     8.95 o
  -4   8  10   205.71   201.73    12.35 o
   5   8  10     4.74     6.65     2.69 <
  -5   8  10     4.76     3.22     4.20 <
   0   9  10   125.42   106.11     9.87 o
   1   9  10    76.03    76.40     5.08 o
  -1   9  10    75.04    75.98     8.92 o
   2   9  10    14.04    11.95     2.84 o
  -2   9  10    13.77     7.47     5.42 <
   3   9  10   373.50   315.62    13.72 o
  -3   9  10   374.19   339.14    10.47 o
   4   9  10   138.42   133.61     8.67 o
  -4   9  10   136.51   129.16    17.12 o
  -5   9  10    20.77    34.00     7.53 o
   0  10  10     4.74     2.13     5.62 <
   1  10  10   271.72   323.82    14.85 o
  -1  10  10   272.34   259.22    14.42 o
   2  10  10     5.17     5.47     2.11 <
  -2  10  10     5.10     5.57     4.53 <
   3  10  10     3.58     6.70     2.79 <
  -3  10  10     3.47    -1.27     3.37 <
  -4  10  10    50.68    57.15    12.95 o
   0  11  10     1.15    -2.27     5.11 <
   1  11  10    36.74    43.02     5.90 o
  -1  11  10    36.26    39.91     6.63 o
  -2  11  10    20.53    25.73     5.26 o
  -3  11  10    52.23    56.16     4.40 o
   0  12  10     6.10     6.21     3.88 <
   1  12  10     4.98     0.41     2.86 <
  -1  12  10     4.82     7.18     3.97 <
  -2  12  10    36.06    38.39     4.59 o
   1   0  11   289.99   267.89    17.96 o
   2   0  11    89.72    85.63    13.10 o
   3   0  11     9.28     4.93     4.17 <
   4   0  11   290.98   274.96    13.14 o
   5   0  11     9.19    12.63     4.69 <
   6   0  11   303.01   302.60    10.01 o
   7   0  11     6.36    11.51     3.75 o
   0   1  11   563.97   623.29    15.87 o
   1   1  11   785.56   829.10    27.45 o
  -1   1  11   786.35   813.51    20.26 o
   2   1  11     3.88     8.41     9.05 <
  -2   1  11     3.75     0.96     6.46 <
   3   1  11   580.08   584.22    25.25 o
  -3   1  11   578.71   559.36    15.14 o
   4   1  11   230.57   213.17    15.23 o
  -4   1  11   232.71   232.04     9.85 o
   5   1  11   221.00   210.46    10.12 o
  -5   1  11   224.40   200.81     9.39 o
   6   1  11    16.98    10.31     3.37 o
  -6   1  11    17.56    10.72     3.46 o
   7   1  11     7.01    10.74     3.57 o
  -7   1  11     6.81     5.83     2.96 <
   0   2  11  1445.08  1419.57    21.95 o
   1   2  11   343.69   333.40    16.11 o
  -1   2  11   347.51   317.36    13.42 o
   2   2  11   256.15   261.53    29.85 o
  -2   2  11   257.35   267.24    24.93 o
   3   2  11   625.23   660.36    17.01 o
  -3   2  11   628.32   625.48    16.53 o
   4   2  11   200.89   185.93     9.45 o
  -4   2  11   198.18   180.55     8.70 o
   5   2  11     1.50     6.68     4.75 <
  -5   2  11     1.69     2.64     3.78 <
   6   2  11    24.70    15.65     6.37 <
  -6   2  11    24.26    19.19     3.77 o
   7   2  11    22.35    21.32     4.21 o
  -7   2  11    22.30    22.05     3.61 o
   0   3  11     7.55    27.95     6.93 o
   1   3  11  4265.24  4706.56    63.05 o
  -1   3  11  4262.78  4610.08    53.99 o
   2   3  11   165.35   166.04    21.36 o
  -2   3  11   164.32   166.83    20.91 o
   3   3  11   576.12   582.09    15.77 o
  -3   3  11   580.10   541.07    15.70 o
   4   3  11  1683.48  1632.24    27.40 o
  -4   3  11  1682.00  1683.54    24.50 o
   5   3  11    15.11    14.39     3.48 o
  -5   3  11    14.92    17.29     4.58 o
   6   3  11   204.29   192.32    13.28 o
  -6   3  11   203.18   198.57     7.83 o
   7   3  11   232.28   270.51    10.25 o
   0   4  11   375.59   360.84    17.75 o
   1   4  11  1684.98  1745.20    40.67 o
  -1   4  11  1685.22  1652.83    59.49 o
   2   4  11   237.20   237.84    13.23 o
  -2   4  11   238.34   257.25    10.89 o
   3   4  11    50.10    46.01     5.23 o
  -3   4  11    49.89    59.11     5.15 o
   4   4  11   613.96   605.04    16.74 o
  -4   4  11   613.84   626.56    16.16 o
   5   4  11   272.48   281.26    10.73 o
  -5   4  11   273.24   269.43     8.88 o
   6   4  11   125.39   121.34    10.40 o
  -6   4  11   125.54   118.62     5.85 o
   0   5  11   269.13   260.46    16.84 o
   1   5  11   131.09   131.99     9.25 o
  -1   5  11   131.57   138.68    11.20 o
   2   5  11   233.08   261.67    14.13 o
  -2   5  11   234.84   288.59    17.22 o
   3   5  11   210.70   209.24     8.99 o
  -3   5  11   210.45   217.40    11.82 o
   4   5  11    38.37    35.48     4.79 o
  -4   5  11    39.70    38.85     5.01 o
   5   5  11   120.42   125.72     7.55 o
  -5   5  11   118.71   140.49     8.69 o
   6   5  11    17.23    13.32     4.51 <
  -6   5  11    17.58    17.74     3.94 o
   0   6  11     8.99    15.85    12.36 <
   1   6  11   215.22   235.94     9.75 o
  -1   6  11   212.02   259.80    16.34 o
   2   6  11   186.66   192.84    12.28 o
  -2   6  11   184.00   178.81    14.27 o
   3   6  11     8.84     7.06     5.46 <
  -3   6  11     8.33    12.53     3.45 o
   4   6  11    24.75    23.25     4.22 o
  -4   6  11    24.48    16.66     6.74 <
   5   6  11    47.83    55.03     5.46 o
  -5   6  11    48.37    60.70     6.38 o
   6   6  11   100.19    98.35     7.60 o
  -6   6  11   100.53   100.65     6.30 o
   0   7  11   715.38   732.68    13.52 o
   1   7  11    93.17    94.69     7.61 o
  -1   7  11    93.97    91.66     7.41 o
   2   7  11   157.48   125.24    10.60 o
  -2   7  11   159.24   142.20     9.19 o
   3   7  11    61.98    66.49     7.53 o
  -3   7  11    62.92    54.45     5.18 o
   4   7  11   188.51   190.29     9.04 o
  -4   7  11   186.81   186.84    12.22 o
   5   7  11    83.03    87.63     5.62 o
  -5   7  11    82.48    78.63     6.80 o
   0   8  11  1971.32  1863.24    43.61 o
   1   8  11   482.52   492.97    11.74 o
  -1   8  11   481.03   474.92    12.22 o
   2   8  11   163.83   181.21     7.13 o
  -2   8  11   165.02   179.68     8.06 o
   3   8  11   736.31   720.01    21.14 o
  -3   8  11   735.72   720.64    15.15 o
   4   8  11    11.32    12.46     4.73 <
  -4   8  11    11.37    10.72     5.68 <
   5   8  11     0.53     4.11     3.08 <
  -5   8  11     0.56     6.99     3.65 <
   0   9  11   675.20   661.02    21.58 o
   1   9  11   252.88   241.68     8.40 o
  -1   9  11   250.86   235.65    13.58 o
   2   9  11    21.13    15.74     2.79 o
  -2   9  11    19.76    19.65     5.39 o
   3   9  11   170.00   174.44    10.32 o
  -3   9  11   168.63   167.45     7.59 o
   4   9  11   184.42   174.83     9.56 o
  -4   9  11   181.90   193.34    19.25 o
  -5   9  11     0.78    10.20     4.64 <
   0  10  11    63.61    64.89     8.53 o
   1  10  11   260.30   251.70    13.09 o
  -1  10  11   257.65   253.86    14.20 o
   2  10  11   273.29   304.92    11.84 o
  -2  10  11   271.06   293.47    13.75 o
   3  10  11   299.30   290.73    11.71 o
  -3  10  11   299.97   292.41    11.65 o
   4  10  11    71.82    63.03     5.05 o
  -4  10  11    72.81    53.69    10.39 o
   0  11  11     7.61     1.54     4.60 <
   1  11  11   136.38   146.47     9.53 o
  -1  11  11   136.43   134.02     9.80 o
  -2  11  11   184.62   173.94     9.78 o
  -3  11  11   121.28   123.99     6.55 o
   0  12  11    19.37    28.75     5.31 o
   1  12  11    17.71    19.61     4.05 o
  -1  12  11    17.59    16.81     4.25 o
  -2  12  11   146.93   132.00     7.10 o
   0   0  12   229.13   253.93    16.15 o
   1   0  12   626.28   650.52    20.41 o
   2   0  12   368.99   371.71    25.32 o
   3   0  12   387.16   385.95    18.45 o
   4   0  12   677.76   699.21    20.72 o
   5   0  12     0.25     2.33     3.95 <
   6   0  12     7.64     7.80     3.34 <
   7   0  12    13.09     9.75     3.24 o
   0   1  12   879.80   966.74    20.54 o
   1   1  12   243.79   228.78    16.74 o
  -1   1  12   243.28   250.02    12.03 o
   2   1  12   271.17   278.27    19.08 o
  -2   1  12   268.98   288.55    24.39 o
   3   1  12   143.83   152.52    10.48 o
  -3   1  12   142.91   151.02     8.75 o
   4   1  12    75.37    61.92    10.25 o
  -4   1  12    75.22    61.60     7.98 o
   5   1  12   186.47   176.70     9.53 o
  -5   1  12   186.22   185.47     9.13 o
   6   1  12    75.30    74.78     5.59 o
  -6   1  12    74.74    76.90     5.63 o
   7   1  12    17.33    18.89     3.58 o
  -7   1  12    17.98    14.77     3.21 o
   0   2  12   176.68   162.41     8.39 o
   1   2  12   775.05   759.66    23.87 o
  -1   2  12   776.70   832.06    16.34 o
   2   2  12  2360.62  2463.29    81.83 o
  -2   2  12  2359.13  2447.03    73.24 o
   3   2  12    27.27    21.43     5.66 o
  -3   2  12    26.28    29.98     5.13 o
   4   2  12   643.88   649.84    17.65 o
  -4   2  12   643.63   630.70    15.21 o
   5   2  12   129.53   148.68     8.87 o
  -5   2  12   130.82   152.92     8.38 o
   6   2  12    41.13    31.40     4.04 o
  -6   2  12    41.40    39.74     4.48 o
   7   2  12    80.44    76.14     5.89 o
  -7   2  12    81.07    79.88     5.61 o
   0   3  12     0.00     3.20     3.99 <
   1   3  12   463.33   426.25    20.09 o
  -1   3  12   462.29   428.29    17.33 o
   2   3  12  1704.90  1756.67    35.36 o
  -2   3  12  1702.92  1715.39    19.84 o
   3   3  12    94.70    74.96     5.13 o
  -3   3  12    92.75    85.10     6.71 o
   4   3  12   577.07   552.67    16.46 o
  -4   3  12   573.63   563.28    17.68 o
   5   3  12  1024.62  1008.36    16.29 o
  -5   3  12  1023.77  1066.78    19.69 o
   6   3  12   385.15   417.00    17.82 o
  -6   3  12   384.38   406.95    10.66 o
   0   4  12  2654.62  2827.87    49.87 o
   1   4  12  1310.26  1310.67    36.18 o
  -1   4  12  1315.12  1378.63    56.13 o
   2   4  12   248.59   238.74    14.00 o
  -2   4  12   250.84   241.09    10.58 o
   3   4  12   122.71   108.19     6.19 o
  -3   4  12   125.42   122.22     9.61 o
   4   4  12   194.28   179.76     9.79 o
  -4   4  12   195.34   189.31     7.96 o
   5   4  12   125.56   141.59     7.95 o
  -5   4  12   126.09   123.58     7.42 o
   6   4  12    49.03    39.27     6.20 o
  -6   4  12    48.88    42.78     5.40 o
   0   5  12     0.80     5.36     5.58 <
   1   5  12   343.38   370.43    14.90 o
  -1   5  12   338.42   387.20    18.58 o
   2   5  12   117.35   117.75     9.35 o
  -2   5  12   117.27   129.04    12.17 o
   3   5  12   362.43   325.33    16.84 o
  -3   5  12   362.40   376.80    21.75 o
   4   5  12    33.02    23.14     4.53 o
  -4   5  12    33.55    28.07     4.62 o
   5   5  12   200.55   190.98     8.70 o
  -5   5  12   200.11   214.16     9.79 o
   6   5  12    37.48    39.78     5.91 o
  -6   5  12    37.10    41.23     4.99 o
   0   6  12   323.04   356.09    34.80 o
   1   6  12   600.07   568.18    14.87 o
  -1   6  12   593.50   571.85    23.68 o
   2   6  12   199.90   200.85    12.06 o
  -2   6  12   201.87   213.60    15.58 o
   3   6  12    16.05    25.66     5.59 o
  -3   6  12    16.18    14.99     3.80 o
   4   6  12   180.71   183.18     8.71 o
  -4   6  12   181.33   198.84    12.82 o
   5   6  12    32.60    30.03     4.15 o
  -5   6  12    32.10    35.98     5.50 o
   6   6  12    79.31    73.52     6.13 o
  -6   6  12    79.44    70.78     5.42 o
   0   7  12  1724.68  1821.08    29.92 o
   1   7  12   283.27   300.85     9.10 o
  -1   7  12   282.88   291.30    13.41 o
   2   7  12    21.95    17.44     5.70 o
  -2   7  12    21.18    16.07     5.08 o
   3   7  12   948.83   981.97    24.89 o
  -3   7  12   952.86   938.11    17.17 o
   4   7  12    76.18    73.57     8.02 o
  -4   7  12    75.48    91.29     9.68 o
   5   7  12    14.04     8.05     2.72 <
  -5   7  12    13.79    12.49     4.76 <
   0   8  12  1615.24  1568.05    20.77 o
   1   8  12  1201.12  1221.87    18.39 o
  -1   8  12  1201.52  1197.22    26.28 o
   2   8  12   273.27   273.21    12.90 o
  -2   8  12   271.02   279.26     9.90 o
   3   8  12   161.13   148.58    10.24 o
  -3   8  12   160.58   149.71     7.45 o
   4   8  12   356.96   350.67    14.32 o
  -4   8  12   358.26   371.88    14.87 o
   5   8  12    62.02    54.48     5.56 o
  -5   8  12    61.03    60.26     5.18 o
   0   9  12   307.48   325.77    15.82 o
   1   9  12   293.56   296.84     9.32 o
  -1   9  12   295.37   311.64    15.42 o
   2   9  12   192.33   194.02    10.61 o
  -2   9  12   191.23   191.64    11.89 o
   3   9  12    94.12    91.15     7.63 o
  -3   9  12    94.91    93.30     5.75 o
   4   9  12   303.32   323.05    12.45 o
  -4   9  12   305.62   299.55    21.63 o
   0  10  12   103.61   116.21    10.10 o
   1  10  12     3.53     2.31     4.34 <
  -1  10  12     3.74    -4.72     5.96 <
   2  10  12    31.97    36.71     4.42 o
  -2  10  12    33.04    44.45     6.49 o
   3  10  12     4.41     2.20     2.72 <
  -3  10  12     3.86    -2.33     3.12 <
   4  10  12     7.85     3.94     2.07 <
  -4  10  12     7.77    13.50     6.70 <
   0  11  12     0.24    -2.46     4.53 <
   1  11  12    13.93    16.50     4.59 o
  -1  11  12    13.33    12.62     5.36 <
  -2  11  12    28.96    34.44     5.17 o
  -3  11  12     3.08     0.05     2.15 <
   0  12  12    70.07    76.57     6.57 o
   1  12  12   100.90   109.67     6.76 o
  -1  12  12    99.12   121.30     7.76 o
  -2  12  12    25.44    24.43     3.66 o
   1   0  13   153.84   144.28     8.08 o
   2   0  13   140.01   173.02    17.95 o
   3   0  13   416.95   460.36    20.20 o
   4   0  13     6.42     8.37     4.72 <
   5   0  13   330.40   358.22    12.40 o
   6   0  13     0.07     0.05     2.76 <
   7   0  13   100.47    99.17     6.33 o
   0   1  13    40.23    41.26     6.34 o
   1   1  13     3.34     8.04     5.98 <
  -1   1  13     3.61     0.63     2.43 <
   2   1  13   234.79   241.18    13.04 o
  -2   1  13   234.91   226.58    22.71 o
   3   1  13   610.07   597.43    18.04 o
  -3   1  13   604.41   568.17    15.77 o
   4   1  13   403.55   410.43    21.78 o
  -4   1  13   403.06   396.93    12.81 o
   5   1  13   552.37   543.25    15.28 o
  -5   1  13   546.38   558.46    14.98 o
   6   1  13    90.25    90.94     5.93 o
  -6   1  13    90.36    89.61     5.80 o
   7   1  13     3.16    -6.59     2.94 <
  -7   1  13     3.11    -0.71     2.16 <
   0   2  13  1254.67  1432.84    33.29 o
   1   2  13  2561.12  2750.14    51.55 o
  -1   2  13  2560.99  2646.56    41.13 o
   2   2  13   348.98   339.79    17.48 o
  -2   2  13   347.54   315.06    15.73 o
   3   2  13   244.31   254.28     8.41 o
  -3   2  13   245.88   258.68    11.37 o
   4   2  13   279.92   281.07    12.36 o
  -4   2  13   278.20   282.27    12.48 o
   5   2  13     6.65    11.54     4.52 <
  -5   2  13     6.46     7.15     4.08 <
   6   2  13   347.15   352.10    10.41 o
  -6   2  13   348.48   351.78    10.19 o
   0   3  13   246.58   271.31    15.53 o
   1   3  13  4453.76  4810.55    67.85 o
  -1   3  13  4457.41  4795.55    58.24 o
   2   3  13  1718.95  1720.82    18.48 o
  -2   3  13  1722.05  1753.51    20.68 o
   3   3  13   383.13   379.88    13.51 o
  -3   3  13   380.95   367.12    13.25 o
   4   3  13   481.67   458.82    14.76 o
  -4   3  13   485.66   437.27    15.37 o
   5   3  13    58.43    53.15     4.77 o
  -5   3  13    57.98    46.33     5.38 o
   6   3  13    65.40    61.07     7.67 o
  -6   3  13    64.67    61.98     4.75 o
   0   4  13   896.02   976.14    30.03 o
   1   4  13   653.00   649.08    26.32 o
  -1   4  13   648.20   662.24    40.74 o
   2   4  13   322.75   319.14    15.84 o
  -2   4  13   322.37   356.60    18.36 o
   3   4  13   140.11   147.20    11.57 o
  -3   4  13   139.27   141.38     7.31 o
   4   4  13    30.97    26.30     4.20 o
  -4   4  13    30.80    26.03     5.03 o
   5   4  13    15.99    10.86     3.59 o
  -5   4  13    15.65    15.90     4.38 o
   6   4  13   197.03   193.91    11.09 o
  -6   4  13   198.32   195.01     9.53 o
   0   5  13    22.96    15.39     6.55 <
   1   5  13   542.55   543.47    25.57 o
  -1   5  13   546.32   537.13    20.89 o
   2   5  13   518.35   546.72    19.57 o
  -2   5  13   515.13   520.73    23.58 o
   3   5  13   364.22   357.16    18.53 o
  -3   5  13   362.52   335.32    20.47 o
   4   5  13    23.54    21.88     4.20 o
  -4   5  13    24.33    27.05     6.51 o
   5   5  13    87.02    85.62     5.90 o
  -5   5  13    88.83    86.96     8.55 o
   6   5  13    97.69   102.46     7.55 o
  -6   5  13    98.74    99.50     6.38 o
   0   6  13   160.78   149.71    24.74 o
   1   6  13   250.68   280.57    11.21 o
  -1   6  13   248.02   273.29    17.33 o
   2   6  13    10.05    14.86     4.74 o
  -2   6  13    10.32     9.69     4.77 <
   3   6  13    39.58    43.55     8.54 o
  -3   6  13    38.80    51.02     7.43 o
   4   6  13   202.82   186.29    11.66 o
  -4   6  13   204.99   214.77    13.28 o
   5   6  13    92.66    97.72     5.96 o
  -5   6  13    92.81    85.19     6.38 o
  -6   6  13    79.50    89.99     5.91 o
   0   7  13   246.54   257.04    12.85 o
   1   7  13    24.58    23.61     4.82 o
  -1   7  13    23.73    16.29     5.38 o
   2   7  13   356.48   399.26    20.76 o
  -2   7  13   354.69   362.03    14.40 o
   3   7  13   181.34   168.76    11.21 o
  -3   7  13   180.53   151.11     7.41 o
   4   7  13   245.04   235.98    12.59 o
  -4   7  13   245.01   260.13    14.12 o
   5   7  13   178.92   190.71     9.89 o
  -5   7  13   179.07   180.88     8.39 o
   0   8  13    75.87    74.42     5.55 o
   1   8  13    30.92    37.80     4.09 o
  -1   8  13    30.86    31.22     4.37 o
   2   8  13   152.75   141.46     9.61 o
  -2   8  13   152.73   139.59     7.49 o
   3   8  13   200.14   214.63    11.98 o
  -3   8  13   199.51   215.30     8.70 o
   4   8  13    88.10    66.42     6.74 o
  -4   8  13    87.28    65.63     7.54 o
   5   8  13    15.90    21.14     3.80 o
  -5   8  13    15.87    19.12     3.16 o
   0   9  13   246.41   253.98    14.10 o
   1   9  13   515.94   544.78    12.52 o
  -1   9  13   513.98   548.30    19.93 o
   2   9  13   149.79   149.58     9.35 o
  -2   9  13   150.61   126.38     9.99 o
   3   9  13    11.73    10.31     3.99 <
  -3   9  13    11.64    13.28     3.50 o
   4   9  13    18.75    16.89     3.95 o
  -4   9  13    19.06    24.93     9.80 <
   0  10  13    18.13    21.48     6.23 o
   1  10  13    63.57    69.53     7.47 o
  -1  10  13    63.92    71.99     8.39 o
   2  10  13    10.67    11.52     3.08 o
  -2  10  13    10.93    12.58     4.80 <
   3  10  13    34.60    33.64     4.57 o
  -3  10  13    34.71    33.53     4.51 o
   4  10  13    17.68    22.23     3.05 o
  -4  10  13    18.30    25.26     7.82 o
   0  11  13    19.74    17.98     4.98 o
   1  11  13    77.96    71.06     6.91 o
  -1  11  13    78.26    77.42     7.42 o
  -2  11  13   139.72   153.09     8.87 o
   0  12  13     0.75    -2.26     3.04 <
   1  12  13    31.28    32.43     4.00 o
  -1  12  13    31.65    35.83     4.51 o
   0   0  14   556.44   791.85    30.31 o
   1   0  14   201.46   232.14    10.58 o
   2   0  14   229.15   245.27    12.41 o
   3   0  14   356.07   385.94    18.42 o
   4   0  14    29.96    42.15     6.77 o
   5   0  14   256.04   263.31    10.82 o
   6   0  14     0.48    -0.28     2.97 <
   0   1  14   255.26   263.67    11.94 o
   1   1  14  1308.86  1395.99    29.65 o
  -1   1  14  1302.67  1410.81    29.99 o
   2   1  14   137.62   142.95    10.95 o
  -2   1  14   139.23   148.03    18.80 o
   3   1  14    23.07    25.94     6.81 o
  -3   1  14    22.96    28.33     5.06 o
   4   1  14   181.39   167.41    14.30 o
  -4   1  14   181.07   172.66    12.13 o
   5   1  14   398.53   404.61    13.40 o
  -5   1  14   402.50   418.27    13.01 o
   6   1  14     2.41     5.21     3.08 <
  -6   1  14     2.24     3.93     2.81 <
   0   2  14   241.27   257.74    15.00 o
   1   2  14  1394.13  1464.76    38.69 o
  -1   2  14  1395.03  1450.80    52.78 o
   2   2  14  1863.08  1797.48    39.14 o
  -2   2  14  1859.19  1783.22    26.29 o
   3   2  14   778.64   785.30    20.22 o
  -3   2  14   789.05   759.63    19.14 o
   4   2  14    79.80    77.49     6.64 o
  -4   2  14    78.78    75.56     6.92 o
   5   2  14   507.21   516.34    15.08 o
  -5   2  14   507.00   518.64    14.18 o
   6   2  14    17.22    20.17     3.26 o
  -6   2  14    16.51    21.15     3.47 o
   0   3  14   141.58   156.02    12.20 o
   1   3  14   633.01   643.46    18.05 o
  -1   3  14   633.76   650.56    37.84 o
   2   3  14    53.94    48.73     3.62 o
  -2   3  14    52.33    51.34     5.28 o
   3   3  14    72.78    60.17     4.54 o
  -3   3  14    72.34    66.57     7.09 o
   4   3  14   734.45   731.69    18.50 o
  -4   3  14   735.47   765.32    21.28 o
   5   3  14    60.10    56.84     4.80 o
  -5   3  14    60.70    55.33     5.63 o
   6   3  14   126.66   123.52     5.98 o
  -6   3  14   126.99   125.41     6.03 o
   0   4  14   106.34   105.68    11.25 o
   1   4  14   914.58   930.92    22.46 o
  -1   4  14   914.19   895.81    25.64 o
   2   4  14   113.07   117.17     9.31 o
  -2   4  14   111.99   105.24    10.32 o
   3   4  14   230.77   219.76    14.80 o
  -3   4  14   228.25   204.56     8.65 o
   4   4  14   112.73   113.78     6.47 o
  -4   4  14   113.18   116.24     7.61 o
   5   4  14    61.69    74.45     5.55 o
  -5   4  14    61.64    68.46     6.10 o
   6   4  14     6.82     9.88     3.65 <
  -6   4  14     6.90     7.40     3.04 <
   0   5  14    28.39    27.86     5.49 o
   1   5  14   181.15   174.29    10.97 o
  -1   5  14   183.61   164.08    12.79 o
   2   5  14    21.16    24.04     5.83 o
  -2   5  14    20.96    24.38     6.18 o
   3   5  14    28.11    28.06     5.87 o
  -3   5  14    27.93    17.60     7.28 <
   4   5  14   101.45    90.07     6.25 o
  -4   5  14   100.61   110.64     8.36 o
   5   5  14    30.80    32.89     4.18 o
  -5   5  14    32.24    24.23     5.87 o
   6   5  14    58.91    64.04     5.83 o
  -6   5  14    58.64    65.66     5.42 o
   0   6  14     0.29   -29.68    14.77 <
   1   6  14   271.36   251.84    10.51 o
  -1   6  14   266.92   259.40    15.94 o
   2   6  14    29.38    32.15     5.68 o
  -2   6  14    28.35    28.81     9.13 o
   3   6  14   118.02   116.92     9.70 o
  -3   6  14   119.93   116.00     6.69 o
   4   6  14    14.93    20.27     5.19 o
  -4   6  14    14.54    10.41     5.23 <
   5   6  14     4.40     5.08     3.67 <
  -5   6  14     4.31     1.81     3.90 <
   0   7  14    39.53    41.42     5.48 o
   1   7  14   996.38  1005.61    22.95 o
  -1   7  14  1004.83  1035.30    24.51 o
   2   7  14   300.84   298.77    18.24 o
  -2   7  14   300.60   313.63    14.80 o
   3   7  14   100.61   109.02     9.24 o
  -3   7  14   101.47   102.57     6.37 o
   4   7  14     9.46    10.25     5.11 <
  -4   7  14     9.68     9.21     5.05 <
   5   7  14    10.95     5.41     3.21 <
  -5   7  14    11.15    11.80     3.33 o
   0   8  14  2490.88  2639.31    27.69 o
   1   8  14    24.26    29.43     3.85 o
  -1   8  14    24.81    31.05     4.38 o
   2   8  14   122.53   122.19     9.21 o
  -2   8  14   123.04   103.59     6.57 o
   3   8  14   269.09   278.05    13.31 o
  -3   8  14   272.56   266.82     9.31 o
   4   8  14     0.96     4.10     3.68 <
  -4   8  14     0.93     2.67     4.88 <
   5   8  14    18.04    19.13     3.46 o
  -5   8  14    17.62    22.12     3.98 o
   0   9  14   283.79   298.62    14.77 o
   1   9  14   240.66   246.85     8.55 o
  -1   9  14   241.55   243.16    13.69 o
   2   9  14    54.91    43.65     5.57 o
  -2   9  14    55.35    50.07     7.16 o
   3   9  14   386.08   378.80    14.23 o
  -3   9  14   387.08   381.96    10.23 o
   4   9  14    26.73    24.37     4.26 o
  -4   9  14    26.17    19.69     7.46 <
   0  10  14    56.29    71.61     8.03 o
   1  10  14     8.22     9.52     4.64 <
  -1  10  14     9.12     4.52     5.42 <
   2  10  14     1.78    -0.01     2.17 <
  -2  10  14     1.85     1.45     3.76 <
   3  10  14    73.15    72.49     5.59 o
  -3  10  14    73.60    68.71     5.75 o
   0  11  14    28.52    25.10     5.13 o
   1  11  14    26.72    23.83     4.53 o
  -1  11  14    27.07    31.94     5.54 o
  -2  11  14    35.00    33.72     4.86 o
   0  12  14     6.74     4.75     2.55 <
  -1  12  14    51.63    51.29     4.94 o
   1   0  15    93.29   104.90     9.21 o
   2   0  15   322.77   365.45    15.52 o
   3   0  15    53.87    56.09     7.54 o
   4   0  15   353.25   367.91    17.09 o
   5   0  15   146.07   137.79     8.41 o
   6   0  15    64.49    64.91     4.89 o
   0   1  15   793.70   962.01    22.57 o
   1   1  15   334.99   360.99    12.07 o
  -1   1  15   336.03   371.49    16.07 o
   2   1  15   188.07   187.86    11.20 o
  -2   1  15   187.90   187.59    12.16 o
   3   1  15   659.23   694.43    13.17 o
  -3   1  15   661.52   672.83    17.80 o
   4   1  15   583.20   545.58    26.40 o
  -4   1  15   584.62   580.58    15.44 o
   5   1  15   138.87   153.03     8.47 o
  -5   1  15   140.70   127.60     7.90 o
   6   1  15   297.77   297.48     9.16 o
  -6   1  15   300.14   298.72     9.17 o
   0   2  15    26.68    33.87     7.23 o
   1   2  15   840.16   995.04    22.96 o
  -1   2  15   843.87   942.79    44.18 o
   2   2  15   694.71   668.31    24.71 o
  -2   2  15   689.63   674.46    16.95 o
   3   2  15   128.68   102.25     8.11 o
  -3   2  15   128.37   119.95     8.68 o
   4   2  15   539.10   577.20    13.45 o
  -4   2  15   540.32   564.21    21.11 o
   5   2  15   100.09   105.32     7.49 o
  -5   2  15    98.88    96.15     6.83 o
   6   2  15    71.80    60.79     4.56 o
  -6   2  15    72.38    65.60     4.70 o
   0   3  15    12.47     5.26     4.70 <
   1   3  15  1170.21  1155.36    24.74 o
  -1   3  15  1165.14  1181.33    28.54 o
   2   3  15   634.88   660.11    16.12 o
  -2   3  15   631.31   591.14    16.16 o
   3   3  15   420.82   426.01    20.53 o
  -3   3  15   419.91   403.77    11.71 o
   4   3  15    54.83    56.69     5.09 o
  -4   3  15    54.32    53.67     5.86 o
   5   3  15    37.99    29.90     3.93 o
  -5   3  15    36.57    33.58     4.94 o
   6   3  15   329.79   339.68     9.03 o
  -6   3  15   328.40   358.11     9.41 o
   0   4  15   209.73   208.66    10.38 o
   1   4  15   151.09   147.80     9.58 o
  -1   4  15   154.54   154.18    11.71 o
   2   4  15   229.18   206.68    12.02 o
  -2   4  15   229.78   206.59    13.64 o
   3   4  15   546.91   523.23    22.02 o
  -3   4  15   543.46   530.61    17.47 o
   4   4  15   179.01   175.69     8.04 o
  -4   4  15   179.26   187.68     8.97 o
   5   4  15    20.87    16.17     3.41 o
  -5   4  15    21.57    17.46     5.93 <
   6   4  15    87.35    81.34     6.51 o
  -6   4  15    87.60    90.97     6.57 o
   0   5  15     0.65    -5.84     3.64 <
   1   5  15  1379.65  1467.54    30.62 o
  -1   5  15  1380.65  1394.67    35.98 o
   2   5  15    80.30    88.01     9.15 o
  -2   5  15    79.54    93.18    12.82 o
   3   5  15    98.23    78.12    10.94 o
  -3   5  15    98.96    78.40    13.08 o
   4   5  15    12.73     8.14     4.65 <
  -4   5  15    12.74    10.67     6.15 <
   5   5  15    13.27    11.95     2.63 o
  -5   5  15    12.69     5.74     4.72 <
  -6   5  15    12.57    15.82     3.32 o
   0   6  15    77.29    96.28    20.70 o
   1   6  15    43.76    44.78     6.77 o
  -1   6  15    42.69    40.46     9.44 o
   2   6  15   223.92   206.83    12.54 o
  -2   6  15   224.45   219.25    16.84 o
   3   6  15   207.27   224.18    12.75 o
  -3   6  15   208.10   214.74     8.77 o
   4   6  15   235.40   230.77    12.53 o
  -4   6  15   234.12   216.07    10.41 o
   5   6  15    15.89    13.41     3.95 o
  -5   6  15    15.68    13.74     4.55 o
   0   7  15  1708.23  1763.01    22.70 o
   1   7  15   198.66   223.80     8.40 o
  -1   7  15   199.33   223.49    11.81 o
   2   7  15   132.51   125.09     9.69 o
  -2   7  15   130.70   136.76     7.15 o
   3   7  15   133.34   137.44    10.42 o
  -3   7  15   136.15   109.61     6.49 o
   4   7  15   111.77   114.17     8.94 o
  -4   7  15   111.85   119.58     8.44 o
   5   7  15    21.92    24.03     4.15 o
  -5   7  15    21.87    25.97     4.64 o
   0   8  15    13.32    12.48     3.55 o
   1   8  15   358.53   350.66    10.43 o
  -1   8  15   357.45   356.57    10.88 o
   2   8  15   271.82   262.12    12.84 o
  -2   8  15   270.79   284.57     9.90 o
   3   8  15    25.94    27.46     5.51 o
  -3   8  15    25.65    28.23     4.07 o
   4   8  15   261.92   258.55    11.68 o
  -4   8  15   262.71   255.24    11.05 o
   5   8  15    61.88    76.67     5.34 o
  -5   8  15    61.96    81.59     5.73 o
   0   9  15   459.47   478.88    18.46 o
   1   9  15     7.69    13.90     3.13 o
  -1   9  15     8.08     6.05     5.88 <
   2   9  15    78.80    67.75     6.65 o
  -2   9  15    78.89    76.47     8.23 o
   3   9  15   257.38   238.59    10.97 o
  -3   9  15   254.72   234.44    10.58 o
   4   9  15    12.71    14.52     3.36 o
  -4   9  15    12.98     9.55     6.48 <
   0  10  15    44.21    44.68     6.42 o
   1  10  15    73.63    66.01     7.05 o
  -1  10  15    73.66    64.52     7.80 o
   2  10  15   164.88   164.67     8.32 o
  -2  10  15   167.59   168.02     9.96 o
   3  10  15     0.05    -2.46     2.14 <
  -3  10  15     0.05    -1.42     2.24 <
   0  11  15     7.80    15.69     4.71 o
   1  11  15    40.57    42.91     5.18 o
  -1  11  15    40.55    50.88     6.04 o
  -2  11  15    43.90    42.43     4.80 o
   0  12  15     0.17    -2.38     2.31 <
  -1  12  15   182.91   185.20     7.96 o
   0   0  16     0.61    -5.42     3.42 <
   1   0  16   106.60   118.22     6.76 o
   2   0  16    36.92    13.83     5.65 <
   3   0  16   162.81   180.59    13.87 o
   4   0  16   235.53   225.76    13.52 o
   5   0  16     0.02    -2.18     3.79 <
   6   0  16     0.69     0.40     2.47 <
   0   1  16    91.76   100.10    11.01 o
   1   1  16   923.88  1015.38    20.75 o
  -1   1  16   926.83   991.68    19.44 o
   2   1  16   223.52   208.85    15.90 o
  -2   1  16   222.57   193.66     8.92 o
   3   1  16   213.37   228.61    12.51 o
  -3   1  16   213.54   226.53    10.75 o
   4   1  16    70.99    82.85     9.45 o
  -4   1  16    72.54    61.31     9.26 o
   5   1  16    96.18    92.78     7.05 o
  -5   1  16    95.80   101.28     6.94 o
   6   1  16   105.15   106.97     5.55 o
  -6   1  16   105.05   106.01     5.55 o
   0   2  16   485.68   507.68    21.53 o
   1   2  16   930.05   975.98    23.25 o
  -1   2  16   929.05   983.70    18.48 o
   2   2  16   224.65   245.37    12.84 o
  -2   2  16   223.75   235.10     8.43 o
   3   2  16   201.26   198.31    16.04 o
  -3   2  16   201.16   190.62    10.53 o
   4   2  16   810.78   778.37    15.47 o
  -4   2  16   804.81   794.61    17.66 o
   5   2  16   121.91   123.62     7.86 o
  -5   2  16   123.06   111.33     7.02 o
   6   2  16   263.66   265.01     8.14 o
  -6   2  16   263.71   296.18     8.67 o
   0   3  16    13.07     7.16     3.61 <
   1   3  16   295.54   317.53    13.43 o
  -1   3  16   296.66   291.87    10.55 o
   2   3  16   388.93   389.39    12.71 o
  -2   3  16   388.91   379.45    18.99 o
   3   3  16    60.17    53.72    10.05 o
  -3   3  16    60.29    50.99     6.06 o
   4   3  16    51.52    44.75     4.26 o
  -4   3  16    51.61    50.42     5.46 o
   5   3  16    49.92    59.04     4.44 o
  -5   3  16    49.35    55.55     5.50 o
   6   3  16    36.00    26.18     2.95 o
  -6   3  16    35.79    31.68     4.64 o
   0   4  16  1171.84  1197.43    25.03 o
   1   4  16    48.09    47.29     6.69 o
  -1   4  16    47.99    39.32     7.07 o
   2   4  16  1254.47  1298.44    29.88 o
  -2   4  16  1263.50  1279.44    35.51 o
   3   4  16   192.01   192.04    12.55 o
  -3   4  16   191.79   189.00    15.25 o
   4   4  16    29.04    28.18     5.34 o
  -4   4  16    28.43    24.44     6.85 o
   5   4  16    41.62    41.53     3.97 o
  -5   4  16    40.95    42.77     6.88 o
   6   4  16    18.93    21.40     3.87 o
  -6   4  16    19.59    19.14     3.63 o
   0   5  16    33.04    32.43     6.04 o
   1   5  16   468.50   462.65    17.52 o
  -1   5  16   470.69   474.87    21.09 o
   2   5  16   352.34   345.48    16.11 o
  -2   5  16   351.76   379.12    20.70 o
   3   5  16   131.42   112.85     9.33 o
  -3   5  16   130.29   107.23     9.69 o
   4   5  16   236.15   235.44    12.60 o
  -4   5  16   236.20   226.17    13.51 o
   5   5  16    20.49    18.14     4.48 o
  -5   5  16    20.37     7.47     4.68 <
  -6   5  16    12.83    14.00     3.02 o
   0   6  16   768.29   769.03    51.66 o
   1   6  16   647.91   682.56    22.44 o
  -1   6  16   651.58   668.28    26.73 o
   2   6  16   230.46   230.07    14.52 o
  -2   6  16   231.48   240.92    17.58 o
   3   6  16    91.26    97.89     9.24 o
  -3   6  16    90.28   103.27     6.44 o
   4   6  16   191.35   174.91    10.89 o
  -4   6  16   190.73   170.78    11.88 o
   5   6  16    52.68    54.51     5.70 o
  -5   6  16    53.17    47.03     6.14 o
   0   7  16    91.48    97.58     8.00 o
   1   7  16    98.92    92.65     5.95 o
  -1   7  16   100.00    98.95     9.86 o
   2   7  16   262.35   244.78    12.92 o
  -2   7  16   260.80   242.64     9.19 o
   3   7  16   781.02   715.64    21.55 o
  -3   7  16   778.63   735.55    15.10 o
   4   7  16    40.95    33.44     5.80 o
  -4   7  16    41.48    35.76     5.45 o
   5   7  16   105.73   117.05     5.49 o
  -5   7  16   105.61   109.49     7.29 o
   0   8  16    36.15    36.94     4.42 o
   1   8  16   268.22   272.68     9.23 o
  -1   8  16   269.57   288.82    15.16 o
   2   8  16   211.88   190.99    11.13 o
  -2   8  16   210.17   176.72     8.11 o
   3   8  16   119.46   120.95     9.16 o
  -3   8  16   117.81   117.36     6.22 o
   4   8  16    31.58    30.89     4.64 o
  -4   8  16    33.10    23.36     4.40 o
   0   9  16   795.24   807.46    23.36 o
   1   9  16    84.96    81.80     5.18 o
  -1   9  16    83.94    75.74     8.72 o
   2   9  16    58.25    55.71     6.09 o
  -2   9  16    58.22    58.90     7.22 o
   3   9  16    67.46    71.98     6.33 o
  -3   9  16    67.61    75.65     6.46 o
   4   9  16    31.46    33.26     3.89 o
  -4   9  16    31.28    32.95     6.53 o
   0  10  16   128.45   130.88     9.57 o
   1  10  16    44.44    41.98     6.00 o
  -1  10  16    43.20    45.05     6.42 o
   2  10  16    51.61    55.62     4.85 o
  -2  10  16    50.02    54.94     6.20 o
   3  10  16    63.40    61.19     4.87 o
  -3  10  16    62.27    60.63     4.92 o
   0  11  16    80.89    78.64     6.77 o
   1  11  16     5.06     4.83     2.03 <
  -1  11  16     5.25     9.93     4.11 <
  -2  11  16   198.33   215.59     9.06 o
   1   0  17    29.89    30.36     5.13 o
   2   0  17     7.56     2.24     2.82 <
   3   0  17  1740.08  1729.74    39.57 o
   4   0  17   441.14   453.72    14.18 o
   5   0  17    14.49    10.40     4.21 <
   6   0  17    51.13    54.09     4.10 o
   0   1  17    24.67    20.64     5.04 o
   1   1  17   211.88   198.12    11.69 o
  -1   1  17   213.85   185.40    10.93 o
   2   1  17   579.14   620.40    20.96 o
  -2   1  17   583.61   579.97    15.69 o
   3   1  17    50.68    44.85     3.92 o
  -3   1  17    50.89    49.91     8.36 o
   4   1  17    89.57    71.22     7.28 o
  -4   1  17    89.77    89.46     7.26 o
   5   1  17    85.87    82.29     6.64 o
  -5   1  17    86.12    90.68     6.62 o
   6   1  17   128.65   134.98     5.85 o
  -6   1  17   128.93   131.19     5.84 o
   0   2  17    39.69    31.36     5.21 o
   1   2  17   309.61   295.20    13.21 o
  -1   2  17   312.24   312.61    10.78 o
   2   2  17   578.51   601.46    20.39 o
  -2   2  17   575.33   559.54    12.81 o
   3   2  17   572.95   574.56    25.59 o
  -3   2  17   573.30   549.19    16.77 o
   4   2  17   630.16   609.35    13.50 o
  -4   2  17   633.92   605.10    15.39 o
   5   2  17   105.02   113.95     7.62 o
  -5   2  17   105.51   106.52     6.74 o
   6   2  17    26.72    21.57     2.90 o
  -6   2  17    26.75    29.41     3.23 o
   0   3  17   339.35   326.57    10.11 o
   1   3  17    23.66    18.20     4.44 o
  -1   3  17    24.11    19.10     3.30 o
   2   3  17   169.90   162.08     8.41 o
  -2   3  17   173.07   178.41    13.58 o
   3   3  17   842.67   883.17    29.64 o
  -3   3  17   846.81   835.69    21.40 o
   4   3  17   203.55   214.08     8.24 o
  -4   3  17   202.49   215.55     9.54 o
   5   3  17    40.88    42.86     5.65 o
  -5   3  17    40.98    33.23     4.55 o
   6   3  17    81.82    90.55     4.35 o
  -6   3  17    81.78    83.08     6.31 o
   0   4  17    33.55    21.70     4.86 o
   1   4  17   385.12   388.76    15.67 o
  -1   4  17   382.37   389.91    18.31 o
   2   4  17   256.59   245.77    13.41 o
  -2   4  17   255.38   261.97    16.81 o
   3   4  17    24.05    12.68     4.40 <
  -3   4  17    23.63    19.41     7.72 <
   4   4  17   195.54   192.30    10.97 o
  -4   4  17   193.87   198.92    13.05 o
   5   4  17   313.80   322.77    10.68 o
  -5   4  17   313.76   326.96    14.60 o
  -6   4  17    11.07    14.60     3.39 o
   0   5  17   231.46   221.32    11.66 o
   1   5  17    11.58     5.67     4.86 <
  -1   5  17    11.74    21.78    11.73 <
   2   5  17   266.39   245.73    13.42 o
  -2   5  17   262.97   265.93    17.24 o
   3   5  17   142.50   135.34    10.05 o
  -3   5  17   140.86   136.12    10.98 o
   4   5  17    31.09    34.04     5.78 o
  -4   5  17    30.65    40.61     7.56 o
   5   5  17    76.54    68.02     5.62 o
  -5   5  17    76.56    71.40     7.21 o
   0   6  17   648.97   653.41    49.25 o
   1   6  17   131.51   145.82    11.43 o
  -1   6  17   131.84   149.53    14.66 o
   2   6  17    88.22    96.17     8.98 o
  -2   6  17    87.89    88.51     8.46 o
   3   6  17    10.59     4.91     4.83 <
  -3   6  17    10.29     6.53     3.43 <
   4   6  17    23.20    26.65     5.47 o
  -4   6  17    23.40    30.31     6.43 o
   5   6  17    26.62    30.08     3.83 o
  -5   6  17    27.09    25.10     4.49 o
   0   7  17   448.07   490.33    12.58 o
   1   7  17  1456.67  1508.46    21.43 o
  -1   7  17  1460.41  1481.48    32.27 o
   2   7  17    45.44    49.78     6.80 o
  -2   7  17    43.95    52.94     5.30 o
   3   7  17   150.13   142.72    10.31 o
  -3   7  17   151.46   153.29     7.40 o
   4   7  17    44.73    40.90     6.11 o
  -4   7  17    44.57    46.82     6.59 o
   5   7  17    45.12    54.27     3.86 o
  -5   7  17    44.81    51.05     5.10 o
   0   8  17     7.39     8.23     3.04 <
   1   8  17   198.24   194.73     7.97 o
  -1   8  17   197.29   197.08    12.99 o
   2   8  17    22.53    34.91     5.71 o
  -2   8  17    22.05    25.20     3.96 o
   3   8  17   112.71   107.14     8.28 o
  -3   8  17   113.67   117.95     6.01 o
   4   8  17     6.90    11.54     4.01 <
  -4   8  17     7.13     6.97     2.79 <
   0   9  17    99.20   106.26     9.08 o
   1   9  17    59.06    49.14     4.37 o
  -1   9  17    58.04    48.39     6.98 o
   2   9  17   176.17   169.15     9.49 o
  -2   9  17   177.90   161.07    10.20 o
   3   9  17     8.82     7.47     2.99 <
  -3   9  17     9.23     7.73     3.12 <
   4   9  17    24.59    26.64     3.38 o
   0  10  17    11.88    14.14     4.95 <
   1  10  17    31.87    30.16     4.72 o
  -1  10  17    31.31    33.76     5.62 o
   2  10  17   190.27   203.47     8.66 o
  -2  10  17   189.29   197.43    10.07 o
   3  10  17    91.51    92.46     5.65 o
  -3  10  17    92.21    94.10     5.43 o
   0  11  17    39.07    39.05     4.90 o
   1  11  17     2.99     6.18     2.29 <
  -1  11  17     3.08     3.27     3.11 <
  -2  11  17    38.72    39.73     3.91 o
   0   0  18    33.40    37.68     5.68 o
   1   0  18  1194.05  1182.05    24.23 o
   2   0  18  1206.70  1189.62    26.04 o
   3   0  18    72.28    63.42     7.89 o
   4   0  18   186.07   175.97     9.43 o
   5   0  18   108.35   104.32     6.87 o
   6   0  18    31.91    43.25     3.49 o
   0   1  18    57.24    59.07     5.25 o
   1   1  18    24.42    19.42     5.15 o
  -1   1  18    24.26    26.46     3.66 o
   2   1  18    80.51    77.43     9.22 o
  -2   1  18    79.52    73.60     8.83 o
   3   1  18   737.47   661.09    27.95 o
  -3   1  18   732.33   710.22    21.25 o
   4   1  18   105.80    99.08     7.88 o
  -4   1  18   105.91    91.82     6.93 o
   5   1  18   100.85   100.91     7.01 o
  -5   1  18    99.66   102.91     6.74 o
   6   1  18   279.37   297.58     7.90 o
  -6   1  18   281.17   293.99     7.95 o
   0   2  18   848.40   831.48    16.95 o
   1   2  18  1076.74  1129.77    26.18 o
  -1   2  18  1076.83  1092.66    20.57 o
   2   2  18    86.18    86.68     8.98 o
  -2   2  18    87.26    89.96    11.25 o
   3   2  18   636.10   603.90    24.68 o
  -3   2  18   637.83   622.42    18.64 o
   4   2  18   634.09   636.41    13.38 o
  -4   2  18   633.23   660.28    15.87 o
   5   2  18    96.00    96.39     6.62 o
  -5   2  18    97.42    88.73     6.10 o
   6   2  18    96.39    93.11     4.53 o
  -6   2  18    96.73    97.31     6.74 o
   0   3  18  1288.05  1278.24    19.86 o
   1   3  18   387.48   399.34    15.68 o
  -1   3  18   385.76   383.71    17.91 o
   2   3  18   207.52   200.57     9.83 o
  -2   3  18   209.77   178.59    13.27 o
   3   3  18   205.27   210.61    12.54 o
  -3   3  18   204.88   225.21    16.42 o
   4   3  18   122.50   127.32     8.66 o
  -4   3  18   121.10   122.00     7.38 o
   5   3  18    75.76    82.00     6.33 o
  -5   3  18    76.22    73.76     8.23 o
  -6   3  18    31.07    25.32     4.12 o
   0   4  18   225.88   224.43    13.44 o
   1   4  18   329.46   337.61    14.95 o
  -1   4  18   332.21   341.44    32.69 o
   2   4  18   578.75   562.31    20.12 o
  -2   4  18   577.18   579.30    24.98 o
   3   4  18   117.99   102.87     8.64 o
  -3   4  18   115.62   113.14    10.18 o
   4   4  18   277.01   273.15    12.75 o
  -4   4  18   275.57   283.77    14.98 o
   5   4  18   287.46   303.62    10.04 o
  -5   4  18   287.42   302.45    13.52 o
   0   5  18    13.32    27.70     6.89 o
   1   5  18   142.46   135.35     9.63 o
  -1   5  18   141.49   134.23    22.34 o
   2   5  18   620.93   619.14    21.64 o
  -2   5  18   622.09   622.68    26.56 o
   3   5  18    42.88    34.41     6.08 o
  -3   5  18    43.36    40.83     6.79 o
   4   5  18   286.66   268.83    12.89 o
  -4   5  18   287.46   267.83    14.18 o
   5   5  18    21.88    20.27     3.79 o
  -5   5  18    22.02    22.20     4.69 o
   0   6  18  2195.23  2434.33    50.49 o
   1   6  18   921.55   929.26    26.05 o
  -1   6  18   920.57   950.82    32.07 o
   2   6  18   502.58   513.77    18.65 o
  -2   6  18   505.88   524.75    17.91 o
   3   6  18     0.62     4.16     5.17 <
  -3   6  18     0.57    -2.61     3.35 <
   4   6  18    54.39    53.53     6.48 o
  -4   6  18    54.80    48.19     6.67 o
   5   6  18    13.95    10.69     2.66 o
  -5   6  18    14.16    15.23     3.91 o
   0   7  18   736.12   784.79    15.95 o
   1   7  18   204.80   196.79     8.19 o
  -1   7  18   204.41   202.04    12.99 o
   2   7  18    60.21    62.16     7.32 o
  -2   7  18    58.85    49.54     5.09 o
   3   7  18    20.13    10.43     4.60 <
  -3   7  18    20.27    14.06     3.40 o
   4   7  18    45.91    47.50     5.77 o
  -4   7  18    46.85    53.92     6.44 o
   5   7  18   139.97   144.82     6.79 o
  -5   7  18   141.45   138.96     7.12 o
   0   8  18   573.91   606.45    13.76 o
   1   8  18   243.02   240.43     8.63 o
  -1   8  18   243.20   248.69    14.14 o
   2   8  18    46.52    42.65     6.10 o
  -2   8  18    46.05    38.31     4.42 o
   3   8  18    19.44    19.94     4.88 o
  -3   8  18    19.63    19.89     3.20 o
   4   8  18   118.69   118.00     7.29 o
  -4   8  18   117.39   119.89     7.49 o
   0   9  18   123.43   126.19     9.71 o
   1   9  18    10.88    13.93     3.08 o
  -1   9  18    11.02     8.48     5.28 <
   2   9  18    19.71    22.97     4.52 o
  -2   9  18    19.51    18.52     5.01 o
   3   9  18   114.08   115.21     7.20 o
  -3   9  18   114.10   100.98     6.44 o
   0  10  18    55.35    60.84     6.67 o
   1  10  18    60.18    57.29     5.79 o
  -1  10  18    60.70    59.61     6.39 o
   2  10  18   106.39   108.18     6.18 o
  -2  10  18   106.62   116.74     7.63 o
   0  11  18    46.07    63.67     5.76 o
  -1  11  18     1.36     1.41     2.93 <
   1   0  19   653.34   650.05    28.74 o
   2   0  19   583.39   553.07    27.74 o
   3   0  19   233.90   245.78    10.41 o
   4   0  19   489.69   486.28    14.18 o
   5   0  19     9.19     6.96     3.52 <
   6   0  19   134.25   129.46     5.10 o
   0   1  19     3.78     9.68     2.67 o
   1   1  19   352.99   333.15    14.27 o
  -1   1  19   350.66   367.11    12.16 o
   2   1  19    34.89    12.89     6.02 <
  -2   1  19    34.72    32.59     7.11 o
   3   1  19    22.89    18.74     5.06 o
  -3   1  19    22.59    25.17     6.57 o
   4   1  19   193.11   187.42     9.85 o
  -4   1  19   193.96   186.59     9.16 o
   5   1  19     7.21     8.40     3.49 <
  -5   1  19     7.87     9.63     3.32 <
   6   1  19    12.08    10.79     2.17 o
  -6   1  19    12.21    13.24     3.33 o
   0   2  19   102.63    88.37     6.07 o
   1   2  19   373.46   382.49    15.52 o
  -1   2  19   374.46   380.16    17.48 o
   2   2  19   186.83   196.09    12.36 o
  -2   2  19   185.60   209.28    15.13 o
   3   2  19    42.57    47.08     7.53 o
  -3   2  19    42.50    34.16     4.68 o
   4   2  19   199.35   208.94    10.10 o
  -4   2  19   198.64   217.81     9.59 o
   5   2  19    84.16    80.48     5.95 o
  -5   2  19    84.94    82.23     5.65 o
   6   2  19   135.84   141.26     7.11 o
  -6   2  19   135.57   138.13     7.32 o
   0   3  19   193.32   195.79     9.15 o
   1   3  19    59.45    72.37     5.92 o
  -1   3  19    58.10    68.96     8.49 o
   2   3  19   396.88   380.29    16.96 o
  -2   3  19   397.11   380.26    20.37 o
   3   3  19   421.61   408.26    15.54 o
  -3   3  19   426.47   406.62    17.91 o
   4   3  19    15.21    16.39     3.70 o
  -4   3  19    15.64    13.74     7.11 <
   5   3  19    92.40    87.23     9.76 o
  -5   3  19    92.80    90.36     8.38 o
  -6   3  19    77.16    77.48     5.47 o
   0   4  19   388.00   355.90    17.45 o
   1   4  19     2.92     3.61     2.58 <
  -1   4  19     3.03     0.69     5.07 <
   2   4  19   462.29   436.74    18.23 o
  -2   4  19   461.53   448.06    21.21 o
   3   4  19    23.95    32.00     5.82 o
  -3   4  19    24.25    23.03     6.42 o
   4   4  19    18.15    24.77     5.00 o
  -4   4  19    18.05    17.67     6.65 <
   5   4  19   208.73   202.80     7.93 o
  -5   4  19   208.64   201.45    10.85 o
   0   5  19   312.57   308.02    17.12 o
   1   5  19   938.62  1008.94    26.27 o
  -1   5  19   936.06   972.74    59.35 o
   2   5  19   580.75   545.98    19.06 o
  -2   5  19   580.52   523.85    17.89 o
   3   5  19   136.40   115.27     9.42 o
  -3   5  19   137.32   117.47     9.57 o
   4   5  19    42.87    51.55     6.38 o
  -4   5  19    43.00    49.04     7.34 o
   5   5  19    89.50    81.85     5.26 o
  -5   5  19    88.07    86.69     6.96 o
   0   6  19   556.87   589.65    16.90 o
   1   6  19   207.01   195.84    11.80 o
  -1   6  19   205.76   189.05     9.98 o
   2   6  19   144.09   114.43     9.93 o
  -2   6  19   141.88   135.63     9.72 o
   3   6  19   363.45   347.69    15.36 o
  -3   6  19   362.09   347.32    10.44 o
   4   6  19    17.49    15.49     4.46 o
  -4   6  19    17.27    18.19     5.13 o
   5   6  19    35.88    31.43     3.32 o
  -5   6  19    35.36    37.57     4.80 o
   0   7  19    71.73    78.53     5.87 o
   1   7  19   222.96   229.48     8.81 o
  -1   7  19   221.35   243.04    14.03 o
   2   7  19   311.20   300.58    14.30 o
  -2   7  19   310.34   315.32    10.12 o
   3   7  19    14.42    15.83     4.89 o
  -3   7  19    14.31    10.65     3.20 o
   4   7  19    80.56    85.54     6.69 o
  -4   7  19    79.98    72.88     6.61 o
   0   8  19   275.23   281.97     9.50 o
   1   8  19    74.06    84.06     5.40 o
  -1   8  19    74.72    72.92     8.73 o
   2   8  19   239.67   230.85    11.71 o
  -2   8  19   237.44   232.65     8.22 o
   3   8  19   110.88   104.51     7.71 o
  -3   8  19   110.99   106.77     5.48 o
   4   8  19    31.08    31.96     4.36 o
  -4   8  19    31.65    24.92     3.99 o
   0   9  19     9.85    14.87     3.03 o
   1   9  19    25.46    28.75     3.29 o
  -1   9  19    25.53    24.71     5.41 o
   2   9  19   146.45   148.80     8.34 o
  -2   9  19   146.52   157.65     9.43 o
   3   9  19   176.52   168.08     8.15 o
  -3   9  19   175.31   170.15     7.86 o
   0  10  19    98.54    87.97     7.07 o
   1  10  19    20.52    14.78     3.07 o
  -1  10  19    21.10    17.56     4.36 o
   2  10  19     2.74    -4.41     2.01 <
  -2  10  19     2.89     1.72     2.54 <
   0  11  19   152.80   151.40     7.32 o
  -1  11  19   125.53   136.46     6.99 o
   0   0  20   550.02   532.74    16.97 o
   1   0  20    10.20    29.77    10.45 <
   2   0  20    13.90    10.27    16.22 <
   3   0  20   153.76   138.75    13.93 o
   4   0  20   403.90   400.79    12.71 o
   5   0  20   228.17   222.86     8.51 o
   6   0  20    37.98    44.72     4.44 o
   0   1  20   541.59   553.09    15.71 o
   1   1  20   552.59   591.87    19.53 o
  -1   1  20   551.79   566.69    15.29 o
   2   1  20   496.94   480.90    19.00 o
  -2   1  20   494.98   451.02    21.99 o
   3   1  20   862.30   879.66    20.67 o
  -3   1  20   857.84   878.54    17.67 o
   4   1  20   655.16   687.90    27.11 o
  -4   1  20   658.37   695.38    16.03 o
   5   1  20    44.80    36.91     4.50 o
  -5   1  20    44.70    38.90     4.19 o
  -6   1  20   105.04   111.56     6.38 o
   0   2  20    93.69   103.02     6.58 o
   1   2  20   259.02   250.71    13.17 o
  -1   2  20   257.28   252.62    15.31 o
   2   2  20   125.73   123.54    10.32 o
  -2   2  20   124.89   123.79    11.00 o
   3   2  20   495.02   486.17    16.39 o
  -3   2  20   490.95   497.46    20.17 o
   4   2  20   191.39   226.74    17.71 o
  -4   2  20   190.49   199.52     8.95 o
   5   2  20    48.45    43.61     7.92 o
  -5   2  20    46.98    50.33     6.78 o
   0   3  20     2.17     4.47     2.39 <
   1   3  20    23.26    15.11     3.00 o
  -1   3  20    23.25    22.14     5.61 o
   2   3  20   330.03   331.85    15.51 o
  -2   3  20   324.48   317.58    18.08 o
   3   3  20   217.62   217.21    11.51 o
  -3   3  20   218.79   213.29    13.16 o
   4   3  20     7.04     5.95     3.20 <
  -4   3  20     7.03     6.52     5.84 <
   5   3  20    34.54    38.76     7.21 o
  -5   3  20    34.38    36.76     5.58 o
   0   4  20   287.75   279.83    15.93 o
   1   4  20    73.38    76.22     8.32 o
  -1   4  20    73.03    99.54    17.91 o
   2   4  20   913.89   889.40    24.06 o
  -2   4  20   914.84   878.40    23.18 o
   3   4  20    97.09    98.29     8.57 o
  -3   4  20    98.73    94.34     9.22 o
   4   4  20    23.09    24.54     4.98 o
  -4   4  20    23.69    21.05     6.50 o
   5   4  20   118.62   122.32     9.97 o
  -5   4  20   118.98   122.27     8.41 o
   0   5  20    23.99    18.27     7.83 <
   1   5  20   179.29   173.53    11.27 o
  -1   5  20   177.89   185.99    10.47 o
   2   5  20   273.62   267.18    13.90 o
  -2   5  20   269.31   273.56    13.30 o
   3   5  20    12.44    15.13     5.26 <
  -3   5  20    12.50    11.63     5.16 <
   4   5  20     9.86    12.22     3.78 o
  -4   5  20     9.89     1.44     4.91 <
   5   5  20    21.79    26.00     3.35 o
  -5   5  20    21.56    33.55     4.61 o
   0   6  20   156.11   160.51     9.17 o
   1   6  20   181.54   183.42     7.64 o
  -1   6  20   181.40   167.76     9.43 o
   2   6  20   130.29   142.04    10.55 o
  -2   6  20   130.10   138.90     9.26 o
   3   6  20    12.82    10.74     5.20 <
  -3   6  20    12.32    10.68     3.25 o
   4   6  20    54.82    58.88     6.14 o
  -4   6  20    54.16    66.66     6.75 o
  -5   6  20     6.64     3.49     1.99 <
   0   7  20    72.06    68.96     5.50 o
   1   7  20   442.75   467.03    12.17 o
  -1   7  20   444.89   469.88    12.38 o
   2   7  20    35.40    38.89     6.22 o
  -2   7  20    34.73    34.36     4.27 o
   3   7  20   110.34   128.79     9.13 o
  -3   7  20   110.61   123.82     6.07 o
   4   7  20   199.74   228.56     9.96 o
  -4   7  20   199.84   200.01     9.54 o
   0   8  20   335.91   341.00    10.16 o
   1   8  20    34.40    33.56     3.94 o
  -1   8  20    35.10    30.16     6.74 o
   2   8  20    74.13    83.31     7.28 o
  -2   8  20    76.73    78.93     7.38 o
   3   8  20    25.42    26.06     4.41 o
  -3   8  20    24.73    25.48     2.98 o
   4   8  20     1.62     3.67     1.91 <
  -4   8  20     1.61     2.92     2.12 <
   0   9  20    17.78    17.59     2.81 o
   1   9  20   106.97   113.71     5.32 o
  -1   9  20   106.10   111.96     8.89 o
   2   9  20    40.82    37.29     4.36 o
  -2   9  20    40.26    37.13     5.39 o
   3   9  20    28.08    22.71     3.38 o
  -3   9  20    28.82    35.85     3.52 o
   0  10  20   106.75   106.79     7.41 o
   1  10  20   127.11   124.35     6.76 o
  -1  10  20   129.37   140.72     8.09 o
  -2  10  20    36.52    43.16     4.27 o
   1   0  21    12.04     5.51     3.51 <
   2   0  21   278.90   263.81    20.00 o
   3   0  21    21.01     7.35     7.89 <
   4   0  21   239.36   223.72     9.53 o
   5   0  21    24.85    28.57     3.71 o
   0   1  21   241.54   235.16     8.39 o
   1   1  21    32.60    42.73     8.68 o
  -1   1  21    32.72    35.44    10.26 o
   2   1  21    95.47    65.07    17.58 o
  -2   1  21    98.32   111.23    13.65 o
   3   1  21   522.77   543.92    14.88 o
  -3   1  21   524.54   520.25    21.49 o
   4   1  21   228.04   239.71    16.56 o
  -4   1  21   227.09   230.15     9.18 o
   5   1  21    22.76    24.78     6.43 o
  -5   1  21    23.29    23.12     5.25 o
   0   2  21   237.57   232.55     9.81 o
   1   2  21    22.90    33.31     4.42 o
  -1   2  21    22.39    12.56     4.50 <
   2   2  21    92.86    93.26     8.45 o
  -2   2  21    90.87   104.11    11.04 o
   3   2  21    17.96    27.03     5.22 o
  -3   2  21    17.61    12.36     6.86 <
   4   2  21    28.40    28.40    10.57 <
  -4   2  21    28.06    22.14     6.85 o
   5   2  21    28.84    36.09     6.69 o
  -5   2  21    27.80    30.55     5.60 o
   0   3  21   343.14   321.69    11.89 o
   1   3  21   194.74   193.71     9.08 o
  -1   3  21   198.02   229.74    16.31 o
   2   3  21   407.26   403.27    15.91 o
  -2   3  21   407.92   393.96    16.17 o
   3   3  21    38.69    29.20     5.42 o
  -3   3  21    38.35    38.69     7.43 o
   4   3  21   227.48   229.84    10.26 o
  -4   3  21   226.95   231.70    13.24 o
   5   3  21    72.71    78.68     8.43 o
  -5   3  21    73.23    72.90     6.99 o
   0   4  21   302.49   284.13    17.00 o
   1   4  21    80.80    96.36     8.80 o
  -1   4  21    82.43    76.85     8.57 o
   2   4  21   316.73   304.99    14.47 o
  -2   4  21   316.24   303.26    13.93 o
   3   4  21    93.61    92.75     8.42 o
  -3   4  21    93.84   100.47     9.24 o
   4   4  21    10.66     6.08     3.69 <
  -4   4  21    10.71    13.39     5.15 <
   5   4  21    17.88    11.60     5.01 <
  -5   4  21    17.80    17.25     4.20 o
   0   5  21   515.28   535.72    17.61 o
   1   5  21   757.30   772.83    15.58 o
  -1   5  21   759.69   747.27    20.74 o
   2   5  21   665.25   643.30    20.91 o
  -2   5  21   661.88   665.56    19.40 o
   3   5  21   330.68   349.81    15.07 o
  -3   5  21   331.23   357.91    15.23 o
   4   5  21   109.47   103.49     7.65 o
  -4   5  21   110.58   112.84     8.56 o
   5   5  21   119.32   140.19     8.85 o
  -5   5  21   118.68   133.96     7.23 o
   0   6  21   417.28   421.71    14.69 o
   1   6  21    83.33    85.06     5.89 o
  -1   6  21    84.31    87.20     7.24 o
   2   6  21  1010.15   975.23    25.48 o
  -2   6  21  1009.57  1019.07    16.20 o
   3   6  21    60.55    54.11     6.85 o
  -3   6  21    60.64    61.62     4.73 o
   4   6  21    14.07    23.33     4.13 o
  -4   6  21    14.11    21.17     4.58 o
   0   7  21    52.02    50.46     4.82 o
   1   7  21    35.52    38.83     4.36 o
  -1   7  21    36.86    37.83     4.45 o
   2   7  21   548.28   528.35    17.91 o
  -2   7  21   548.75   503.36    17.95 o
   3   7  21   110.24   128.59     8.76 o
  -3   7  21   111.52   110.54     5.42 o
   4   7  21    53.88    57.68     5.22 o
  -4   7  21    53.69    60.76     5.21 o
   0   8  21    98.21   111.25     6.03 o
   1   8  21   230.34   246.39     8.29 o
  -1   8  21   233.08   242.69     8.28 o
   2   8  21    25.55    29.85     4.90 o
  -2   8  21    25.03    25.36     5.44 o
   3   8  21   114.46   104.65     7.04 o
  -3   8  21   113.84   101.41     4.43 o
   0   9  21     4.19     4.26     2.22 <
   1   9  21    27.02    28.83     2.69 o
  -1   9  21    26.35    34.84     5.50 o
   2   9  21    13.93    15.94     3.36 o
  -2   9  21    14.16    11.05     3.61 o
   3   9  21    19.61    25.53     3.13 o
   0  10  21    21.67    15.07     3.53 o
  -1  10  21    34.93    35.04     4.31 o
   0   0  22  1098.29  1098.28    25.71 o
   1   0  22    51.04    35.95     5.89 o
   2   0  22   110.51    84.97    12.19 o
   3   0  22   154.88   181.09    14.69 o
   4   0  22    66.91    82.64    10.37 o
   5   0  22    38.83    33.64     6.08 o
   0   1  22    37.89    38.98     4.33 o
   1   1  22    55.29    58.17     4.99 o
  -1   1  22    55.47    59.30    11.01 o
   2   1  22    56.21    38.74    14.18 <
  -2   1  22    55.57    67.88    12.88 o
   3   1  22   226.29   227.05     9.96 o
  -3   1  22   227.14   217.87    14.42 o
   4   1  22   340.40   344.23    18.40 o
  -4   1  22   341.05   357.56    17.04 o
   5   1  22     6.45    -0.58     4.58 <
  -5   1  22     6.05     6.05     3.92 <
   0   2  22    45.22    50.40     4.41 o
   1   2  22    66.32    66.01     5.76 o
  -1   2  22    65.11    80.86     9.82 o
   2   2  22   227.01   219.47    11.78 o
  -2   2  22   226.68   204.11    12.13 o
   3   2  22    58.10    51.96     5.93 o
  -3   2  22    59.33    66.40     8.55 o
   4   2  22    20.79    22.71     9.01 <
  -4   2  22    20.93    26.85     7.02 o
   5   2  22    29.70    35.55     6.07 o
  -5   2  22    29.85    22.61     4.90 o
   0   3  22    10.29    15.80     4.47 o
   1   3  22   181.42   181.32     8.95 o
  -1   3  22   181.27   172.99     7.53 o
   2   3  22    81.47    74.12     4.94 o
  -2   3  22    82.06    96.09     8.60 o
   3   3  22    91.08    94.38     7.96 o
  -3   3  22    90.87    86.43     9.06 o
   4   3  22   190.65   193.67     9.03 o
  -4   3  22   191.21   200.45    12.03 o
   5   3  22    15.51    19.28     5.64 o
  -5   3  22    15.48    11.31     3.82 <
   0   4  22   113.34   108.34     8.54 o
   1   4  22   208.96   221.03    12.22 o
  -1   4  22   211.35   193.01    11.18 o
   2   4  22   291.40   271.23    13.96 o
  -2   4  22   288.73   299.29    13.14 o
   3   4  22   133.15   131.09     9.43 o
  -3   4  22   133.24   116.66     9.73 o
   4   4  22    47.77    49.47     5.34 o
  -4   4  22    47.02    49.88     6.72 o
   5   4  22     9.22    13.94     4.36 o
  -5   4  22     9.18    11.96     3.42 o
   0   5  22    36.14    36.71     5.61 o
   1   5  22   187.41   186.84     8.16 o
  -1   5  22   188.75   214.54    11.37 o
   2   5  22    70.22    65.90     7.96 o
  -2   5  22    69.63    79.69     7.18 o
   3   5  22   239.26   247.22    12.62 o
  -3   5  22   241.00   246.76    12.30 o
   4   5  22   114.76   119.35     7.52 o
  -4   5  22   113.44   118.42     8.38 o
  -5   5  22    47.74    46.63     4.43 o
   0   6  22    43.07    46.40     5.49 o
   1   6  22   186.92   204.03     8.42 o
  -1   6  22   187.26   199.87    10.34 o
   2   6  22   166.12   159.43    10.87 o
  -2   6  22   166.99   174.57     9.66 o
   3   6  22    43.85    38.69     5.79 o
  -3   6  22    44.11    42.16     4.00 o
   4   6  22    41.13    39.38     4.62 o
  -4   6  22    40.38    34.37     4.37 o
   0   7  22   102.25   107.01     6.44 o
   1   7  22   153.73   151.66     6.99 o
  -1   7  22   154.23   154.89     7.30 o
   2   7  22    24.45    24.24     4.89 o
  -2   7  22    24.08    29.71     5.91 o
   3   7  22   135.11   151.91     8.91 o
  -3   7  22   135.27   134.02     5.53 o
   4   7  22    73.18    75.69     5.32 o
   0   8  22   256.49   270.45     8.60 o
   1   8  22    50.38    42.66     3.94 o
  -1   8  22    49.84    45.97     4.00 o
   2   8  22     1.22     2.61     3.04 <
  -2   8  22     1.17     2.52     3.60 <
   3   8  22   165.26   174.38     8.23 o
  -3   8  22   165.69   171.87     7.71 o
   0   9  22    35.01    28.58     2.87 o
   1   9  22    14.50    17.34     2.40 o
  -1   9  22    14.33    14.90     4.38 o
   2   9  22   156.24   167.54     7.71 o
  -2   9  22   155.84   149.19     7.95 o
   0  10  22    75.27    91.26     5.61 o
  -1  10  22     5.52     4.34     2.90 <
   1   0  23    27.64    15.29     3.60 o
   2   0  23  1795.85  1828.54    24.72 o
   3   0  23    93.45    92.78    10.91 o
   4   0  23    33.62    32.47     7.38 o
   5   0  23    13.28    17.44     4.71 o
   0   1  23   193.37   181.52     7.91 o
   1   1  23    47.47    43.91     4.60 o
  -1   1  23    47.68    45.53     4.52 o
   2   1  23   229.02   224.87    11.42 o
  -2   1  23   230.58   228.18    13.88 o
   3   1  23   837.85   851.77    29.36 o
  -3   1  23   835.77   898.09    26.77 o
   4   1  23    93.72   107.85    11.41 o
  -4   1  23    92.12    90.71     9.47 o
   5   1  23    11.32    10.32     4.56 <
  -5   1  23    11.82    11.66     3.79 o
   0   2  23    41.36    45.38     4.54 o
   1   2  23   198.04   180.35     7.86 o
  -1   2  23   197.09   187.56     8.13 o
   2   2  23   132.69   138.93     9.29 o
  -2   2  23   134.19   120.63     9.58 o
   3   2  23   461.14   437.25    15.19 o
  -3   2  23   460.57   487.84    19.03 o
   4   2  23   160.95   146.65    13.07 o
  -4   2  23   160.28   163.10    11.02 o
   5   2  23    30.12    30.94     5.50 o
  -5   2  23    30.30    35.49     5.19 o
   0   3  23   208.62   210.51     8.39 o
   1   3  23   256.02   237.94     8.78 o
  -1   3  23   256.97   227.84    12.29 o
   2   3  23   129.58   122.72     6.37 o
  -2   3  23   131.87   125.36     8.99 o
   3   3  23   319.61   319.94    13.40 o
  -3   3  23   318.18   344.37    15.25 o
   4   3  23    47.88    44.83     5.42 o
  -4   3  23    47.62    43.16     6.52 o
   5   3  23     6.06     2.64     2.95 <
  -5   3  23     5.66     4.45     2.68 <
   0   4  23    55.56    60.21     7.13 o
   1   4  23   202.22   204.54    11.68 o
  -1   4  23   201.95   229.33    12.32 o
   2   4  23    47.22    46.78     7.23 o
  -2   4  23    47.94    39.76     5.53 o
   3   4  23    75.33    70.82     7.10 o
  -3   4  23    75.39    70.39     7.53 o
   4   4  23    29.35    33.36     4.74 o
  -4   4  23    29.67    39.63     5.64 o
   5   4  23    66.42    81.61     6.52 o
  -5   4  23    67.13    74.20     5.43 o
   0   5  23   195.88   187.53    10.90 o
   1   5  23   476.71   485.46    12.46 o
  -1   5  23   478.37   524.83    17.60 o
   2   5  23    47.24    52.85     7.36 o
  -2   5  23    46.25    42.10     5.42 o
   3   5  23   165.68   182.76    10.49 o
  -3   5  23   167.60   181.42    10.24 o
   4   5  23     7.99     9.11     3.52 <
  -4   5  23     8.07    12.35     4.03 o
   0   6  23   402.96   414.58    10.89 o
   1   6  23    29.12    25.63     3.96 o
  -1   6  23    28.96    18.31     4.47 o
   2   6  23     9.49    11.06     4.91 <
  -2   6  23     9.45    11.64     4.09 <
   3   6  23    15.09    15.83     4.53 o
  -3   6  23    16.30    15.03     2.09 o
   4   6  23    17.67    20.44     3.40 o
  -4   6  23    17.33    28.83     3.90 o
   0   7  23   143.45   142.73     6.89 o
   1   7  23    82.02    76.26     5.10 o
  -1   7  23    80.93    81.68     5.42 o
   2   7  23    82.46    96.73     7.59 o
  -2   7  23    81.55   101.84     8.44 o
   3   7  23     4.58     6.64     3.38 <
  -3   7  23     4.45     9.03     2.01 o
   0   8  23     1.03     2.86     2.50 <
   1   8  23   205.09   210.34     6.98 o
  -1   8  23   206.80   219.53     7.22 o
   2   8  23    30.37    32.92     4.46 o
  -2   8  23    30.45    39.53     5.07 o
   3   8  23    82.09    88.67     5.60 o
   0   9  23    19.50    21.07     4.07 o
   1   9  23    74.52    78.45     5.28 o
  -1   9  23    75.25    85.80     6.38 o
  -2   9  23     3.21     6.22     2.36 <
   0   0  24   104.32    91.01     8.35 o
   1   0  24   168.25   157.76     7.65 o
   2   0  24   186.67   199.05     8.40 o
   3   0  24    22.47    20.29     6.44 o
   4   0  24   182.33   179.72    11.92 o
   5   0  24    82.19    89.87     6.85 o
   0   1  24   381.41   383.96    11.38 o
   1   1  24   151.91   158.71     7.63 o
  -1   1  24   151.89   146.79     7.45 o
   2   1  24    79.74    79.23     6.36 o
  -2   1  24    79.96    80.17     8.43 o
   3   1  24   295.30   296.19    17.20 o
  -3   1  24   297.68   318.31    15.72 o
   4   1  24     8.92     9.54     6.20 <
  -4   1  24     9.13     6.61     5.28 <
   5   1  24   116.09   115.07     7.68 o
  -5   1  24   116.22   130.75     7.75 o
   0   2  24   341.51   334.82    10.55 o
   1   2  24   112.20    95.57     6.12 o
  -1   2  24   113.10   111.81     6.53 o
   2   2  24   116.32   107.86     6.06 o
  -2   2  24   116.47   122.03     9.43 o
   3   2  24    82.24    98.85     7.00 o
  -3   2  24    80.16    84.10     8.40 o
   4   2  24   124.65   127.49    10.78 o
  -4   2  24   121.76   136.97     9.60 o
   5   2  24    42.64    38.76     5.09 o
  -5   2  24    42.56    40.06     4.78 o
   0   3  24    68.72    61.58     5.15 o
   1   3  24   133.12   143.10     7.12 o
  -1   3  24   133.51   126.86     9.75 o
   2   3  24   276.87   272.18     9.10 o
  -2   3  24   275.50   280.66    12.58 o
   3   3  24   176.60   153.47     9.31 o
  -3   3  24   176.17   167.93    10.59 o
   4   3  24    48.47    59.45     8.78 o
  -4   3  24    49.52    43.07     5.85 o
   5   3  24    14.37     9.10     3.43 <
  -5   3  24    13.80    13.34     3.12 o
   0   4  24   480.60   492.91    17.54 o
   1   4  24  1194.11  1183.52    26.98 o
  -1   4  24  1195.79  1222.43    27.23 o
   2   4  24    78.77    80.00     7.92 o
  -2   4  24    78.00    85.52     7.83 o
   3   4  24   186.08   164.30     9.63 o
  -3   4  24   186.04   170.32    10.12 o
   4   4  24     5.06     8.64     3.54 <
  -4   4  24     4.75     7.01     3.43 <
   0   5  24   219.51   226.49    11.82 o
   1   5  24   193.36   203.40     8.33 o
  -1   5  24   189.34   201.81    11.14 o
   2   5  24    37.01    28.20     5.85 o
  -2   5  24    36.19    36.85     5.52 o
   3   5  24    42.18    41.38     5.52 o
  -3   5  24    42.98    36.59     3.70 o
   4   5  24     3.11     4.56     3.00 <
  -4   5  24     3.21     3.28     1.69 <
   0   6  24   138.35   144.15     6.58 o
   1   6  24   311.42   336.12    10.11 o
  -1   6  24   312.16   328.58    12.87 o
   2   6  24   153.15   127.57     8.98 o
  -2   6  24   152.79   134.42     8.22 o
   3   6  24   123.28   124.38     8.05 o
  -3   6  24   123.79   118.99     4.15 o
   4   6  24     5.87     2.05     4.36 <
   0   7  24    37.58    39.93     4.06 o
   1   7  24   135.03   132.07     6.08 o
  -1   7  24   132.63   126.38     6.20 o
   2   7  24    59.05    51.21     5.56 o
  -2   7  24    58.39    57.88     6.25 o
   3   7  24   124.94   121.97     7.03 o
  -3   7  24   126.12   115.61     6.47 o
   0   8  24    30.71    35.30     3.46 o
   1   8  24     3.85     2.82     1.99 <
  -1   8  24     4.02     3.31     3.46 <
   2   8  24    97.14   102.20     6.25 o
  -2   8  24    97.53    89.26     6.43 o
   0   9  24    11.52    16.02     3.25 o
  -1   9  24    15.09    20.14     3.03 o
   1   0  25   173.26   166.80     7.90 o
   2   0  25    23.09    28.15     6.94 o
   3   0  25  1136.71  1225.54    29.88 o
   4   0  25    29.63    28.92     6.21 o
   5   0  25    73.07    84.16     5.92 o
   0   1  25   136.96   135.62     7.20 o
   1   1  25   239.71   212.87     8.79 o
  -1   1  25   240.31   216.79     8.81 o
   2   1  25   208.53   212.38     7.22 o
  -2   1  25   208.27   231.27    12.64 o
   3   1  25   132.02   132.57    11.94 o
  -3   1  25   131.47   132.60    10.33 o
   4   1  25     7.49     0.28     5.01 <
  -4   1  25     7.92    11.95     4.93 <
   5   1  25   117.33   127.28     7.05 o
  -5   1  25   117.44   145.48     7.25 o
   0   2  25   581.78   580.16    13.80 o
   1   2  25    66.03    60.22     4.97 o
  -1   2  25    65.39    57.12     5.16 o
   2   2  25    37.29    40.48     3.92 o
  -2   2  25    37.49    37.26     5.68 o
   3   2  25   146.96   149.56     5.86 o
  -3   2  25   148.25   158.63    10.42 o
   4   2  25     2.13     4.64     2.85 <
  -4   2  25     2.26     6.53     3.73 <
   0   3  25    74.79    71.69     5.38 o
   1   3  25   172.80   157.38     7.19 o
  -1   3  25   171.10   160.93    10.60 o
   2   3  25   392.68   366.95    10.11 o
  -2   3  25   390.49   388.66    15.93 o
   3   3  25   176.29   165.66     8.27 o
  -3   3  25   174.45   173.07    10.19 o
   4   3  25    50.96    64.50     7.90 o
  -4   3  25    50.55    45.54     5.32 o
   0   4  25   172.91   181.64    10.92 o
   1   4  25   123.03   120.19     6.60 o
  -1   4  25   123.17   124.65     9.43 o
   2   4  25   121.06   120.65     9.02 o
  -2   4  25   121.21   123.55     9.52 o
   3   4  25    34.58    27.19     4.47 o
  -3   4  25    33.81    28.58     4.79 o
   4   4  25     3.60     1.66     2.67 <
  -4   4  25     3.37     1.67     2.42 <
   0   5  25    93.03    81.46     7.22 o
   1   5  25    42.99    54.85     6.92 o
  -1   5  25    42.89    56.15     6.28 o
   2   5  25    36.28    36.41     5.91 o
  -2   5  25    36.12    37.12     5.32 o
   3   5  25   216.49   216.93    10.06 o
  -3   5  25   215.02   224.19     7.01 o
   4   5  25   181.68   182.78    10.41 o
   0   6  25    19.72    16.95     3.16 o
   1   6  25    20.69    19.96     3.30 o
  -1   6  25    20.21    23.19     4.57 o
   2   6  25   386.71   384.79    14.10 o
  -2   6  25   386.51   397.25     9.82 o
   3   6  25   113.06   103.86     6.78 o
  -3   6  25   111.60    98.84     4.44 o
   0   7  25    21.75    19.24     3.26 o
   1   7  25   292.20   306.64     8.34 o
  -1   7  25   294.17   320.07     8.83 o
   2   7  25   219.43   223.00     9.90 o
  -2   7  25   220.88   219.08    10.24 o
   3   7  25   137.85   135.40     6.85 o
   0   8  25    32.63    26.59     2.70 o
   1   8  25    54.43    53.90     4.93 o
  -1   8  25    54.86    52.73     5.49 o
   2   8  25    11.85    10.26     2.32 o
  -2   8  25    11.68    12.01     3.04 o
   0   0  26   118.32   123.65     9.57 o
   1   0  26     2.25     3.97     3.04 <
   2   0  26   368.28   374.54    11.10 o
   3   0  26    78.27    82.36     8.54 o
   4   0  26   424.99   405.13    14.54 o
   0   1  26    42.28    36.95     4.47 o
   1   1  26    21.68    23.17     4.06 o
  -1   1  26    22.14    26.22     4.02 o
   2   1  26    76.48    74.30     4.50 o
  -2   1  26    74.73    69.20     7.28 o
   3   1  26    90.78    92.75     5.90 o
  -3   1  26    91.88    98.61     8.31 o
   4   1  26   141.83   134.67     5.87 o
  -4   1  26   141.35   137.82     8.53 o
   0   2  26    15.55    15.03     3.69 o
   1   2  26    92.79    90.17     5.89 o
  -1   2  26    92.34    87.48     8.45 o
   2   2  26     2.58     5.19     2.53 <
  -2   2  26     2.89     1.12     4.20 <
   3   2  26     6.16     8.53     2.23 o
  -3   2  26     6.20     5.49     3.38 <
   4   2  26    72.12    80.67     7.70 o
  -4   2  26    71.57    76.78     6.09 o
   0   3  26    12.70    12.17     3.33 o
   1   3  26   201.55   187.78     7.78 o
  -1   3  26   199.48   184.00    11.18 o
   2   3  26   179.00   173.00    10.25 o
  -2   3  26   177.64   184.07    11.01 o
   3   3  26   106.37   100.78     6.28 o
  -3   3  26   107.24   113.03     5.63 o
   4   3  26    62.98    68.31     7.24 o
  -4   3  26    62.04    58.83     3.78 o
   0   4  26   314.37   308.44    13.89 o
   1   4  26     5.53     4.21     2.65 <
  -1   4  26     5.30     0.90     3.33 <
   2   4  26    49.65    44.53     5.85 o
  -2   4  26    49.03    47.61     6.29 o
   3   4  26    58.94    51.15     4.68 o
  -3   4  26    59.72    53.70     3.90 o
   4   4  26     1.73     6.37     3.85 <
  -4   4  26     1.82     0.69     1.78 <
   0   5  26     1.08     0.03     2.50 <
   1   5  26   118.27   120.56     9.15 o
  -1   5  26   118.68   123.35     8.50 o
   2   5  26    73.26    65.86     6.84 o
  -2   5  26    74.63    69.55     6.82 o
   3   5  26   252.22   255.99    10.10 o
  -3   5  26   252.07   272.60     7.40 o
   0   6  26     0.06     1.41     1.96 <
   1   6  26    18.23    16.27     2.89 o
  -1   6  26    17.83    14.39     2.47 o
   2   6  26   493.86   489.82    14.85 o
  -2   6  26   496.78   490.94    10.31 o
   3   6  26    40.13    38.22     3.88 o
  -3   6  26    39.73    36.51     4.20 o
   0   7  26    31.14    35.56     3.39 o
   1   7  26    82.27    88.87     4.38 o
  -1   7  26    84.18    85.40     4.59 o
   2   7  26   230.22   208.25     8.86 o
  -2   7  26   230.09   216.65     9.38 o
   0   8  26   156.20   155.07     5.03 o
   1   8  26    62.19    52.80     4.28 o
  -1   8  26    60.41    58.49     5.13 o
   1   0  27    87.21    93.56     6.06 o
   2   0  27   146.96   143.79     9.91 o
   3   0  27    19.75    17.56     3.24 o
   4   0  27    22.30    24.42     2.74 o
   0   1  27    69.41    78.91     5.72 o
   1   1  27     2.19     2.87     2.96 <
  -1   1  27     2.39     1.83     3.92 <
   2   1  27    95.46   101.63     4.67 o
  -2   1  27    96.16    98.60     8.48 o
   3   1  27   295.62   298.68     9.30 o
  -3   1  27   295.66   309.69     9.07 o
   4   1  27    40.83    42.94     3.41 o
  -4   1  27    41.18    50.62     3.61 o
   0   2  27   108.93    95.90     6.01 o
   1   2  27   156.70   151.81     7.25 o
  -1   2  27   155.85   156.82    10.40 o
   2   2  27    97.91    93.02     4.65 o
  -2   2  27    98.98    97.90     8.34 o
   3   2  27   266.53   273.46     8.63 o
  -3   2  27   265.77   279.08     8.34 o
   4   2  27    41.00    47.60     5.58 o
  -4   2  27    41.08    49.05     3.33 o
   0   3  27   593.60   573.36    12.94 o
   1   3  27    55.00    54.27     3.67 o
  -1   3  27    56.07    49.52     6.68 o
   2   3  27    27.69    28.94     4.02 o
  -2   3  27    28.26    31.51     5.45 o
   3   3  27     7.43     8.17     2.81 <
  -3   3  27     8.04     7.34     2.34 o
   4   3  27    41.70    41.68     5.00 o
  -4   3  27    41.75    46.99     4.47 o
   0   4  27   182.99   172.47    10.23 o
   1   4  27    86.18    77.35     7.46 o
  -1   4  27    85.45    96.95     8.08 o
   2   4  27    60.01    52.33     5.85 o
  -2   4  27    60.68    55.61     6.17 o
   3   4  27    39.60    35.39     3.77 o
  -3   4  27    39.19    45.88     5.11 o
   0   5  27    61.94    65.48     4.65 o
   1   5  27   358.48   387.80     9.86 o
  -1   5  27   361.19   388.50    14.11 o
   2   5  27    51.41    61.30     6.00 o
  -2   5  27    52.34    62.96     6.07 o
   3   5  27    27.59    28.12     3.28 o
  -3   5  27    27.50    23.40     2.53 o
   0   6  27     0.38    -1.23     2.23 <
   1   6  27    35.16    35.20     3.20 o
  -1   6  27    35.30    39.82     2.88 o
   2   6  27    46.74    51.19     5.00 o
  -2   6  27    46.99    49.67     2.75 o
   0   7  27    51.31    51.19     3.59 o
   1   7  27   150.45   156.19     7.89 o
  -1   7  27   150.90   158.83     5.58 o
   2   7  27    79.72    82.72     5.20 o
  -2   7  27    79.65    80.77     5.56 o
   0   0  28   168.92   168.01    10.80 o
   1   0  28    46.54    47.76     6.54 o
   2   0  28   117.64   121.46     8.88 o
   3   0  28    94.99    99.97     5.18 o
   0   1  28    91.55    95.28     6.04 o
   1   1  28   405.20   405.79    11.17 o
  -1   1  28   406.75   404.64    15.87 o
   2   1  28   139.77   132.14     5.79 o
  -2   1  28   139.87   140.29     9.31 o
   3   1  28   131.96   138.41     6.01 o
  -3   1  28   130.76   129.99     5.70 o
  -4   1  28     4.22     0.40     0.99 <
   0   2  28    57.38    49.04     4.58 o
   1   2  28   158.45   146.77     9.24 o
  -1   2  28   159.16   159.45    10.31 o
   2   2  28    49.91    43.73     3.44 o
  -2   2  28    48.58    54.05     6.30 o
   3   2  28    97.21    95.49     4.95 o
  -3   2  28    97.32   110.43     7.63 o
   0   3  28   102.92    83.32     7.63 o
   1   3  28    36.06    35.73     5.40 o
  -1   3  28    35.88    28.47     5.34 o
   2   3  28    41.20    40.63     3.82 o
  -2   3  28    41.85    35.46     5.31 o
   3   3  28     1.29     2.44     1.95 <
  -3   3  28     1.13     2.08     2.62 <
   0   4  28    21.00    28.69     4.87 o
   1   4  28    55.59    54.27     6.28 o
  -1   4  28    55.27    52.07     5.83 o
   2   4  28   237.25   230.90     7.89 o
  -2   4  28   238.19   257.43    11.34 o
   3   4  28    70.12    65.75     3.92 o
  -3   4  28    70.14    69.09     5.52 o
   0   5  28    67.62    65.12     4.50 o
   1   5  28    15.37    13.37     2.49 o
  -1   5  28    14.86    13.27     3.24 o
   2   5  28    55.67    56.05     3.95 o
  -2   5  28    56.32    56.15     5.28 o
   0   6  28     6.09     6.05     2.22 <
   1   6  28    35.51    45.30     4.95 o
  -1   6  28    35.22    39.04     2.66 o
   2   6  28    32.35    32.89     4.04 o
  -2   6  28    32.47    30.37     4.14 o
   0   7  28    14.83    11.09     2.64 o
   1   7  28    36.89    37.01     3.81 o
  -1   7  28    36.21    43.97     4.36 o
   1   0  29   450.56   457.43    16.16 o
   2   0  29    17.80    16.92     3.98 o
   3   0  29    45.96    47.21     5.00 o
   0   1  29   199.39   196.41     7.73 o
   1   1  29     0.01    -4.52     3.01 <
  -1   1  29     0.05     1.30     3.57 <
   2   1  29     9.16     9.17     3.47 <
  -2   1  29     9.28     9.79     3.73 <
   3   1  29   127.10   117.09     4.87 o
  -3   1  29   125.56   137.35     8.03 o
   0   2  29   230.42   222.79     7.96 o
   1   2  29   178.20   179.32     6.73 o
  -1   2  29   180.59   181.69    10.50 o
   2   2  29    10.28     8.21     1.77 o
  -2   2  29    10.23    13.58     4.14 o
   3   2  29    62.26    60.72     4.99 o
  -3   2  29    62.90    63.77     5.51 o
   0   3  29    51.25    50.63     6.21 o
   1   3  29   185.62   181.70     9.55 o
  -1   3  29   186.15   182.79    10.00 o
   2   3  29   151.18   131.67     7.21 o
  -2   3  29   149.90   151.44     8.88 o
  -3   3  29   104.07    96.86     6.02 o
   0   4  29    46.15    43.93     3.77 o
   1   4  29   111.34   121.73     8.01 o
  -1   4  29   110.61   121.31     7.97 o
   2   4  29   164.34   157.19     7.70 o
  -2   4  29   164.67   174.16     8.94 o
   0   5  29   325.85   328.91    12.31 o
   1   5  29    72.17    72.33     6.05 o
  -1   5  29    71.45    75.58     4.30 o
   2   5  29    97.51   100.57     5.90 o
  -2   5  29    97.88   106.45     4.52 o
   0   6  29     0.06     1.04     1.54 <
   1   6  29    67.35    62.07     4.97 o
  -1   6  29    67.24    73.55     3.91 o
   0   0  30    14.82     8.42     3.75 <
   1   0  30    54.24    60.71     3.98 o
   2   0  30    15.80    20.78     3.98 o
   3   0  30     2.25     1.63     1.96 <
   0   1  30   485.08   480.37    11.20 o
   1   1  30     6.55     9.17     2.16 o
  -1   1  30     6.73     9.51     3.91 <
   2   1  30   134.34   144.10     7.97 o
  -2   1  30   133.60   149.31     8.60 o
  -3   1  30     4.43     5.35     2.84 <
   0   2  30   215.99   203.14    10.41 o
   1   2  30   234.01   224.40     6.93 o
  -1   2  30   231.35   240.21    11.04 o
   2   2  30    90.74    84.32     3.81 o
  -2   2  30    90.95   102.77     7.02 o
  -3   2  30    39.96    51.57     4.60 o
   0   3  30     0.33    -1.58     2.96 <
   1   3  30   108.73    99.83     6.90 o
  -1   3  30   107.08   115.93     7.70 o
   2   3  30   171.15   168.46     7.23 o
  -2   3  30   173.08   181.60     8.80 o
   0   4  30     0.54     2.32     2.82 <
   1   4  30     4.09     4.38     2.44 <
  -1   4  30     4.52     0.03     2.08 <
   2   4  30   117.98    97.55     5.51 o
  -2   4  30   117.51   129.32     7.06 o
   0   5  30    22.19    27.55     2.69 o
   1   5  30    85.24    90.96     6.01 o
  -1   5  30    84.98    92.61     4.29 o
   1   0  31   331.05   322.39    12.04 o
   2   0  31    84.63    83.47     5.94 o
   0   1  31   147.06   148.76     8.61 o
   1   1  31    16.59    16.34     2.24 o
  -1   1  31    16.21    16.94     3.75 o
   2   1  31     9.84    15.51     2.99 o
  -2   1  31     9.81    12.46     3.34 o
   0   2  31     0.01     0.65     2.98 <
   1   2  31    33.08    31.21     2.70 o
  -1   2  31    33.26    30.07     4.29 o
  -2   2  31   118.30   116.79     7.05 o
   0   3  31   278.35   284.63    10.84 o
   1   3  31    96.59    89.72     5.77 o
  -1   3  31    96.79    97.68     6.65 o
  -2   3  31    25.91    29.11     3.69 o
   0   4  31     0.43     0.78     1.92 <
   1   4  31    23.68    25.12     3.44 o
  -1   4  31    23.58    24.71     2.44 o
   1   0  32     7.14     7.60     2.90 <
   1   1  32     6.63     6.17     2.34 <
  -1   1  32     6.86     5.99     2.92 <
   0   2  32     8.09     6.92     2.33 <
  -1   2  32    75.17    74.34     5.60 o
   0   3  32    54.27    54.29     4.89 o
  -1   3  32   245.88   260.49     9.33 o
